# Supplementary material for: miRNA expression profile as a potential tool for discrimination between bacterial and interstitial cystitis
Source: Front Immunol. 2026 Feb 16;17:1738839. doi: 10.3389/fimmu.2026.1738839 (PMC12950535; doi:10.3389/fimmu.2026.1738839)
Supplement: Supplementary file 2 [file Table2.xlsx]

## Sheet: let-7b-5p
Targets of let-7b-5p
ID	Species(miRNA)	Species(Target)	miRNA	Target	Reporter assay	Western blot	qPCR	Microarray	NGS	pSILAC	Other	CLIP-Seq	Sum	Number of paper
MIRT001852	hsa	hsa	hsa-let-7b-5p	ACTG1	1	0	0	0	1	0	1	0	3	2
MIRT054123	hsa	hsa	hsa-let-7b-5p	ACVR1	1	0	1	1	0	0	0	0	3	1
MIRT437977	hsa	hsa	hsa-let-7b-5p	AKT2	1	1	1	0	0	0	0	0	3	1
MIRT002484	hsa	hsa	hsa-let-7b-5p	CCND1	1	1	1	1	1	0	1	1	7	5
MIRT005513	hsa	hsa	hsa-let-7b-5p	PRDM1	1	1	1	0	0	0	1	0	4	1
MIRT003999	hsa	hsa	hsa-let-7b-5p	CCNA2	1	0	1	0	0	0	1	0	3	1
MIRT003835	hsa	hsa	hsa-let-7b-5p	CCND2	1	1	1	0	0	0	1	0	4	3
MIRT002296	hsa	hsa	hsa-let-7b-5p	CDC25A	1	1	1	1	0	0	1	0	5	3
MIRT736798	hsa	hsa	hsa-let-7b-5p	CDC25B	1	1	1	0	0	0	0	0	3	0
MIRT001229	hsa	hsa	hsa-let-7b-5p	CDC34	1	1	1	1	0	0	1	0	5	3
MIRT002297	hsa	hsa	hsa-let-7b-5p	CDK6	1	1	0	1	0	0	1	0	4	1
MIRT054120	hsa	hsa	hsa-let-7b-5p	COL3A1	1	0	1	1	0	0	0	0	3	1
MIRT006875	hsa	hsa	hsa-let-7b-5p	CYP2J2	1	1	1	0	0	0	0	0	3	1
MIRT244066	hsa	hsa	hsa-let-7b-5p	EDN1	1	0	1	0	1	0	0	1	4	2
MIRT735895	hsa	hsa	hsa-let-7b-5p	HAS2	1	1	1	0	0	0	0	0	3	0
MIRT001625	hsa	hsa	hsa-let-7b-5p	HMGA1	1	1	1	1	1	1	1	1	8	7
MIRT004614	hsa	hsa	hsa-let-7b-5p	IFNB1	1	0	1	0	0	0	1	0	3	1
MIRT054075	hsa	hsa	hsa-let-7b-5p	IGF1R	1	1	1	0	1	0	0	1	5	9
MIRT003836	hsa	hsa	hsa-let-7b-5p	NRAS	1	0	1	0	0	0	1	0	3	3
MIRT004955	hsa	hsa	hsa-let-7b-5p	PDGFRA	1	0	1	1	0	0	1	0	4	2
MIRT734444	hsa	hsa	hsa-let-7b-5p	STAT1	1	0	1	0	0	0	0	0	2	0
MIRT734445	hsa	hsa	hsa-let-7b-5p	STAT5A	1	0	1	0	0	0	0	0	2	0
MIRT054832	hsa	hsa	hsa-let-7b-5p	TGFBR1	1	1	0	0	0	0	0	0	2	1
MIRT438116	hsa	hsa	hsa-let-7b-5p	TLR4	1	0	0	0	0	0	0	0	1	1
MIRT004618	hsa	hsa	hsa-let-7b-5p	NR2E1	1	1	0	0	0	0	1	0	3	1
MIRT002082	hsa	hsa	hsa-let-7b-5p	HMGA2	1	1	1	0	1	0	1	1	6	8
MIRT492219	hsa	hsa	hsa-let-7b-5p	SOCS1	1	1	1	0	1	0	0	1	5	2
MIRT052219	hsa	hsa	hsa-let-7b-5p	IRS2	1	1	1	0	1	0	0	0	4	2
MIRT032444	hsa	hsa	hsa-let-7b-5p	CCNA1	1	0	0	0	0	0	0	0	1	1
MIRT001649	hsa	hsa	hsa-let-7b-5p	AURKB	1	1	1	0	0	1	1	0	5	1
MIRT001621	hsa	hsa	hsa-let-7b-5p	IGF2BP1	1	1	1	0	1	1	1	1	7	5
MIRT005241	hsa	hsa	hsa-let-7b-5p	IGF2BP2	1	1	1	0	0	1	1	0	5	2
MIRT054122	hsa	hsa	hsa-let-7b-5p	CPEB3	1	0	1	1	0	0	0	0	3	1
MIRT001851	hsa	hsa	hsa-let-7b-5p	RPIA	1	0	0	0	0	0	1	0	2	1
MIRT054124	hsa	hsa	hsa-let-7b-5p	LRIG1	1	0	1	1	0	0	0	0	3	1
MIRT052100	hsa	hsa	hsa-let-7b-5p	AGO1	1	1	1	0	1	0	0	0	4	2
MIRT734651	hsa	hsa	hsa-let-7b-5p	SERP1	1	1	0	0	0	0	0	0	2	0
MIRT001580	hsa	hsa	hsa-let-7b-5p	UHRF1	1	1	1	0	0	1	1	0	5	1
MIRT054121	hsa	hsa	hsa-let-7b-5p	CPEB1	1	0	1	1	0	0	0	0	3	1
MIRT004011	hsa	hsa	hsa-let-7b-5p	LIN28A	1	0	1	0	0	0	1	0	3	1
MIRT054125	hsa	hsa	hsa-let-7b-5p	CPEB4	1	0	1	1	0	0	0	0	3	1
MIRT437975	hsa	hsa	hsa-let-7b-5p	CTHRC1	1	1	1	0	0	0	0	0	3	1
MIRT001850	hsa	hsa	hsa-let-7b-5p	MTPN	1	0	0	0	0	0	0	0	1	1
MIRT001600	hsa	hsa	hsa-let-7b-5p	RDH10	1	0	0	0	0	1	1	0	3	1
MIRT003834	hsa	hsa	hsa-let-7b-5p	LIN28B	1	0	0	1	0	0	1	0	3	2
MIRT736797	hsa	hsa	hsa-let-7b-5p	SNHG16	1	1	1	0	0	0	0	0	3	0

## Sheet: let-7c-5p
Targets of let-7c-5p
ID	Species(miRNA)	Species(Target)	miRNA	Target	Reporter assay	Western blot	qPCR	Microarray	NGS	pSILAC	Other	CLIP-Seq	Sum	Number of paper
MIRT479747	hsa	hsa	hsa-let-7c-5p	CCND1	1	1	1	0	1	0	0	1	5	2
MIRT004491	hsa	hsa	hsa-let-7c-5p	BCL2L1	1	1	1	0	0	0	1	0	4	2
MIRT437806	hsa	hsa	hsa-let-7c-5p	CEBPB	1	0	0	0	0	0	0	0	1	1
MIRT437347	hsa	hsa	hsa-let-7c-5p	MTOR	1	0	0	0	0	0	0	0	1	1
MIRT731408	hsa	hsa	hsa-let-7c-5p	HSPA4	1	0	0	0	0	0	0	0	1	1
MIRT053087	hsa	hsa	hsa-let-7c-5p	IGF1R	1	1	1	0	1	0	0	1	5	9
MIRT438050	hsa	hsa	hsa-let-7c-5p	IL6	1	1	1	1	0	0	0	0	4	1
MIRT054365	hsa	hsa	hsa-let-7c-5p	IL10	1	0	1	0	0	0	0	0	2	1
MIRT054066	hsa	hsa	hsa-let-7c-5p	ITGB3	1	1	1	0	0	0	0	0	3	1
MIRT006403	hsa	hsa	hsa-let-7c-5p	MPL	1	0	0	0	0	0	0	0	1	1
MIRT003748	hsa	hsa	hsa-let-7c-5p	MYC	1	1	0	0	0	0	1	0	3	2
MIRT438622	hsa	hsa	hsa-let-7c-5p	PBX2	1	1	1	0	0	0	0	0	3	1
MIRT439151	hsa	hsa	hsa-let-7c-5p	PBX3	1	1	0	0	1	0	0	0	3	1
MIRT000687	hsa	hsa	hsa-let-7c-5p	TGFBR1	1	1	1	0	0	0	1	0	4	1
MIRT733659	hsa	hsa	hsa-let-7c-5p	WNT9A	1	1	1	0	0	0	0	0	3	0
MIRT002322	hsa	hsa	hsa-let-7c-5p	HMGA2	1	1	1	1	1	0	1	1	7	10
MIRT054069	hsa	hsa	hsa-let-7c-5p	MAP4K3	1	1	1	0	0	0	0	0	3	1
MIRT731260	hsa	hsa	hsa-let-7c-5p	NUMB	1	1	1	0	0	0	0	0	3	1
MIRT737315	hsa	hsa	hsa-let-7c-5p	CORO1C	1	1	1	0	1	0	0	0	4	0
MIRT051847	hsa	hsa	hsa-let-7c-5p	AGO1	1	1	1	0	1	0	0	0	4	2
MIRT438664	hsa	hsa	hsa-let-7c-5p	TRIB2	1	1	1	0	0	0	0	0	3	1
MIRT002076	hsa	hsa	hsa-let-7c-5p	TRIM71	1	0	0	0	1	0	1	1	4	4
MIRT437348	hsa	hsa	hsa-let-7c-5p	RICTOR	1	0	0	0	0	0	0	0	1	1
MIRT735102	hsa	hsa	hsa-let-7c-5p	SNHG16	1	1	1	0	0	0	0	0	3	0

## Sheet: let-7e-5p
Targets of let-7e-5p
ID	Species(miRNA)	Species(Target)	miRNA	Target	Reporter assay	Western blot	qPCR	Microarray	NGS	pSILAC	Other	CLIP-Seq	Sum	Number of paper
MIRT731263	hsa	hsa	hsa-let-7e-5p	FASLG	1	1	1	0	0	0	0	0	3	1
MIRT006122	hsa	hsa	hsa-let-7e-5p	CCND1	1	1	1	0	1	0	0	1	5	4
MIRT054579	hsa	hsa	hsa-let-7e-5p	IGF1	1	1	1	0	0	0	0	0	3	1
MIRT051489	hsa	hsa	hsa-let-7e-5p	IGF1R	1	1	1	0	1	0	0	1	5	10
MIRT054561	hsa	hsa	hsa-let-7e-5p	MMP9	1	1	1	0	0	0	0	0	3	1
MIRT006404	hsa	hsa	hsa-let-7e-5p	MPL	1	0	0	0	0	0	0	0	1	1
MIRT032100	hsa	hsa	hsa-let-7e-5p	MYCN	1	1	1	1	0	0	0	0	4	2
MIRT005718	hsa	hsa	hsa-let-7e-5p	WNT1	1	0	1	1	0	0	1	0	4	1
MIRT002081	hsa	hsa	hsa-let-7e-5p	HMGA2	1	0	1	0	1	0	1	1	5	5
MIRT004469	hsa	hsa	hsa-let-7e-5p	SMC1A	1	0	0	0	1	0	1	1	4	7
MIRT003932	hsa	hsa	hsa-let-7e-5p	EIF3J	1	0	0	0	0	0	1	0	2	1
MIRT734626	hsa	hsa	hsa-let-7e-5p	SYT7	1	0	0	0	0	0	0	0	1	0
MIRT437396	hsa	hsa	hsa-let-7e-5p	AURKB	1	1	1	1	0	0	0	0	4	1
MIRT051424	hsa	hsa	hsa-let-7e-5p	AGO1	1	1	1	0	1	0	0	0	4	2
MIRT437395	hsa	hsa	hsa-let-7e-5p	LIN28A	1	1	1	1	0	0	0	0	4	1
MIRT732700	hsa	hsa	hsa-let-7e-5p	Snhg12	1	0	1	0	0	0	0	0	2	0

## Sheet: miR-19a-3p
Targets of miR-19a-3p
ID	Species(miRNA)	Species(Target)	miRNA	Target	Reporter assay	Western blot	qPCR	Microarray	NGS	pSILAC	Other	CLIP-Seq	Sum	Number of paper
MIRT007121	hsa	hsa	hsa-miR-19a-3p	ABCA1	1	0	0	0	0	0	0	0	1	1
MIRT003426	hsa	hsa	hsa-miR-19a-3p	CCND1	1	1	1	1	0	0	1	0	5	3
MIRT004934	hsa	hsa	hsa-miR-19a-3p	BMPR2	1	1	1	0	1	0	1	0	5	5
MIRT438808	hsa	hsa	hsa-miR-19a-3p	DNMT1	1	0	0	0	0	0	0	0	1	1
MIRT031306	hsa	hsa	hsa-miR-19a-3p	DPYSL2	1	0	0	0	0	0	0	0	1	1
MIRT003533	hsa	hsa	hsa-miR-19a-3p	ERBB4	1	0	0	1	0	0	1	0	3	3
MIRT003214	hsa	hsa	hsa-miR-19a-3p	ESR1	1	1	1	0	0	0	1	0	4	2
MIRT001794	hsa	hsa	hsa-miR-19a-3p	HOXA5	1	0	0	0	0	0	1	0	2	2
MIRT053789	hsa	hsa	hsa-miR-19a-3p	IMPDH1	1	1	1	0	1	0	0	0	4	2
MIRT006179	hsa	hsa	hsa-miR-19a-3p	KIT	1	1	1	1	0	0	0	0	4	1
MIRT053155	hsa	hsa	hsa-miR-19a-3p	MXD1	1	1	1	0	0	0	0	0	3	1
MIRT005630	hsa	hsa	hsa-miR-19a-3p	SMAD4	1	0	0	1	1	0	1	1	5	10
MIRT001795	hsa	hsa	hsa-miR-19a-3p	MECP2	1	0	0	1	1	0	1	1	5	5
MIRT031308	hsa	hsa	hsa-miR-19a-3p	MYCN	1	0	0	0	0	0	0	0	1	1
MIRT003536	hsa	hsa	hsa-miR-19a-3p	NR4A2	1	0	0	1	0	0	1	0	3	3
MIRT732171	hsa	hsa	hsa-miR-19a-3p	PKNOX1	1	0	0	0	0	0	0	0	1	1
MIRT007122	hsa	hsa	hsa-miR-19a-3p	PSAP	1	0	0	0	1	0	0	0	2	2
MIRT002958	hsa	hsa	hsa-miR-19a-3p	PTEN	1	1	1	0	1	0	1	0	5	10
MIRT007119	hsa	hsa	hsa-miR-19a-3p	RAB13	1	0	0	0	0	0	0	0	1	1
MIRT007120	hsa	hsa	hsa-miR-19a-3p	MSMO1	1	0	0	0	1	0	0	1	3	4
MIRT003781	hsa	hsa	hsa-miR-19a-3p	ATXN1	1	1	1	0	1	0	1	0	5	4
MIRT053165	hsa	hsa	hsa-miR-19a-3p	TF	1	1	1	0	0	0	0	0	3	1
MIRT004593	hsa	hsa	hsa-miR-19a-3p	TGFBR2	1	1	1	1	1	0	1	1	7	14
MIRT006646	hsa	hsa	hsa-miR-19a-3p	TLR2	1	1	1	0	0	0	0	0	3	1
MIRT006787	hsa	hsa	hsa-miR-19a-3p	TNF	1	1	1	0	0	0	0	0	3	2
MIRT004337	hsa	hsa	hsa-miR-19a-3p	SOCS1	1	1	1	0	1	0	1	1	6	9
MIRT004334	hsa	hsa	hsa-miR-19a-3p	KAT2B	1	1	0	0	0	0	1	0	3	2
MIRT438094	hsa	hsa	hsa-miR-19a-3p	SOCS3	1	0	0	0	1	0	0	0	2	2
MIRT031307	hsa	hsa	hsa-miR-19a-3p	VPS4B	1	0	0	0	0	0	0	0	1	1
MIRT004452	hsa	hsa	hsa-miR-19a-3p	BCL2L11	1	0	0	0	0	0	1	0	2	5
MIRT052969	hsa	hsa	hsa-miR-19a-3p	PHLPP1	1	0	0	0	0	0	0	0	1	1
MIRT007118	hsa	hsa	hsa-miR-19a-3p	SUZ12	1	0	0	0	1	0	0	0	2	2
MIRT737547	hsa	hsa	hsa-miR-19a-3p	HIPK2	1	1	1	0	0	0	0	0	3	0
MIRT031309	hsa	hsa	hsa-miR-19a-3p	RAB14	1	0	0	0	1	0	0	1	3	4
MIRT054459	hsa	hsa	hsa-miR-19a-3p	ZBTB4	1	0	0	0	1	0	0	1	3	8
MIRT053790	hsa	hsa	hsa-miR-19a-3p	NPEPL1	1	1	1	0	0	0	0	0	3	1
MIRT437476	hsa	hsa	rno-miR-19a-3p	TRIM54	1	0	0	0	0	0	0	0	1	1
MIRT437473	hsa	hsa	rno-miR-19a-3p	FBXO32	1	0	0	0	0	0	0	0	1	1

## Sheet: miR-29c-3p
Targets of miR-29c-3p
ID	Species(miRNA)	Species(Target)	miRNA	Target	Reporter assay	Western blot	qPCR	Microarray	NGS	pSILAC	Other	CLIP-Seq	Sum	Number of paper
MIRT054193	hsa	hsa	hsa-miR-29c-3p	AKT2	1	1	1	0	0	0	0	0	3	1
MIRT003289	hsa	hsa	hsa-miR-29c-3p	BCL2	1	1	1	0	0	0	1	0	4	2
MIRT437560	hsa	hsa	hsa-miR-29c-3p	SERPINH1	1	0	0	0	0	0	0	0	1	1
MIRT479824	hsa	hsa	hsa-miR-29c-3p	CCNA2	1	1	1	0	1	0	0	1	5	8
MIRT053582	hsa	hsa	hsa-miR-29c-3p	CCND2	1	1	1	0	1	0	0	1	5	3
MIRT006489	hsa	hsa	hsa-miR-29c-3p	CDC42	1	1	1	0	0	0	1	0	4	2
MIRT003200	hsa	hsa	hsa-miR-29c-3p	CDK6	1	1	1	0	1	0	1	1	6	3
MIRT000928	hsa	hsa	hsa-miR-29c-3p	COL1A1	1	0	1	1	1	0	1	0	5	2
MIRT001928	hsa	hsa	hsa-miR-29c-3p	COL1A2	1	0	1	1	0	0	1	0	4	3
MIRT000927	hsa	hsa	hsa-miR-29c-3p	COL3A1	1	1	1	0	0	0	1	0	4	3
MIRT001927	hsa	hsa	hsa-miR-29c-3p	COL4A1	1	0	0	0	1	0	1	1	4	8
MIRT001926	hsa	hsa	hsa-miR-29c-3p	COL4A2	1	0	0	0	0	0	1	0	2	2
MIRT437558	hsa	hsa	hsa-miR-29c-3p	COL5A2	1	0	0	0	0	0	0	0	1	1
MIRT006382	hsa	hsa	hsa-miR-29c-3p	COL7A1	1	0	0	0	0	0	0	0	1	1
MIRT437559	hsa	hsa	hsa-miR-29c-3p	COL10A1	1	0	0	0	0	0	0	0	1	1
MIRT001925	hsa	hsa	hsa-miR-29c-3p	COL15A1	1	0	1	0	0	0	1	0	3	1
MIRT054276	hsa	hsa	hsa-miR-29c-3p	CTNND1	1	1	1	0	0	0	0	0	3	1
MIRT003028	hsa	hsa	hsa-miR-29c-3p	DNMT3A	1	1	1	1	0	0	1	0	5	5
MIRT003025	hsa	hsa	hsa-miR-29c-3p	DNMT3B	1	1	1	0	0	0	1	0	4	1
MIRT003829	hsa	hsa	hsa-miR-29c-3p	FBN1	1	0	1	0	0	0	1	0	3	2
MIRT005527	hsa	hsa	hsa-miR-29c-3p	FGA	1	0	0	0	0	0	1	0	2	1
MIRT005526	hsa	hsa	hsa-miR-29c-3p	FGB	1	0	0	0	0	0	1	0	2	1
MIRT005525	hsa	hsa	hsa-miR-29c-3p	FGG	1	0	0	0	0	0	1	0	2	1
MIRT001929	hsa	hsa	hsa-miR-29c-3p	GAPDH	1	0	0	0	0	0	1	0	2	1
MIRT006386	hsa	hsa	hsa-miR-29c-3p	IGFBP1	1	0	0	0	0	0	0	0	1	1
MIRT437371	hsa	hsa	hsa-miR-29c-3p	ITGA6	1	1	1	0	0	0	0	0	3	1
MIRT731308	hsa	hsa	hsa-miR-29c-3p	ITGB1	1	1	1	1	0	0	0	0	4	2
MIRT001923	hsa	hsa	hsa-miR-29c-3p	LAMC1	1	0	0	0	0	0	1	0	2	1
MIRT437370	hsa	hsa	hsa-miR-29c-3p	LAMC2	1	1	1	0	0	0	0	0	3	1
MIRT437561	hsa	hsa	hsa-miR-29c-3p	LOX	1	0	0	0	0	0	0	0	1	1
MIRT003288	hsa	hsa	hsa-miR-29c-3p	MCL1	1	1	1	1	1	0	1	1	7	12
MIRT053245	hsa	hsa	hsa-miR-29c-3p	MMP2	1	1	1	0	0	0	0	0	3	4
MIRT005384	hsa	hsa	hsa-miR-29c-3p	MMP15	1	0	1	0	0	0	0	0	2	1
MIRT020415	hsa	hsa	hsa-miR-29c-3p	MYCN	1	0	0	0	1	0	0	1	3	3
MIRT437562	hsa	hsa	hsa-miR-29c-3p	PDGFRB	1	0	0	0	0	0	0	0	1	1
MIRT054575	hsa	hsa	hsa-miR-29c-3p	PER1	1	1	1	0	0	0	0	0	3	1
MIRT053594	hsa	hsa	hsa-miR-29c-3p	PTEN	1	0	1	0	0	0	0	0	2	1
MIRT001922	hsa	hsa	hsa-miR-29c-3p	SPARC	1	0	1	0	0	0	1	0	3	3
MIRT001921	hsa	hsa	hsa-miR-29c-3p	TDG	1	1	1	0	1	0	1	1	6	6
MIRT006384	hsa	hsa	hsa-miR-29c-3p	TFAP2C	1	0	0	0	0	0	0	0	1	1
MIRT438431	hsa	hsa	hsa-miR-29c-3p	TIAM1	1	1	1	0	0	0	0	0	3	1
MIRT020391	hsa	hsa	hsa-miR-29c-3p	AKT3	1	0	1	0	1	0	0	0	3	2
MIRT003994	hsa	hsa	hsa-miR-29c-3p	SRSF10	1	0	0	0	0	0	1	0	2	1
MIRT005386	hsa	hsa	hsa-miR-29c-3p	MMP24	1	0	1	0	0	0	1	0	3	1
MIRT005375	hsa	mmu	hsa-miR-29c-3p	Col6a2	1	0	1	0	0	0	1	0	3	1
MIRT005376	hsa	mmu	hsa-miR-29c-3p	Ctsk	1	0	1	0	0	0	1	0	3	1
MIRT005382	hsa	mmu	hsa-miR-29c-3p	Mmp15	1	0	1	0	0	0	1	0	3	1
MIRT005388	hsa	mmu	hsa-miR-29c-3p	Mmp24	1	0	1	0	0	0	0	0	2	1
MIRT006487	hsa	hsa	hsa-miR-29c-3p	PPP1R13B	1	1	0	0	0	0	0	0	2	1
MIRT053343	hsa	hsa	hsa-miR-29c-3p	SIRT1	1	1	1	0	0	0	0	0	3	1
MIRT020416	hsa	hsa	hsa-miR-29c-3p	BACE1	1	1	1	0	0	0	0	0	3	1
MIRT438407	hsa	hsa	hsa-miR-29c-3p	CD274	1	0	1	0	0	0	0	0	2	1
MIRT006385	hsa	hsa	hsa-miR-29c-3p	WNT4	1	0	0	0	0	0	0	0	1	1
MIRT210970	hsa	hsa	hsa-miR-29c-3p	TET2	1	0	0	0	0	0	0	0	1	1
MIRT053517	hsa	hsa	hsa-miR-29c-3p	RCC2	1	0	1	1	0	0	0	0	3	1
MIRT253487	hsa	hsa	hsa-miR-29c-3p	TGIF2	1	0	1	0	1	0	0	0	3	1
MIRT006383	hsa	hsa	hsa-miR-29c-3p	COL21A1	1	0	0	0	0	0	0	0	1	1

## Sheet: miR-32-5p
Targets of miR-32-5p
ID	Species(miRNA)	Species(Target)	miRNA	Target	Reporter assay	Western blot	qPCR	Microarray	NGS	pSILAC	Other	CLIP-Seq	Sum	Number of paper
MIRT732672	hsa	hsa	hsa-miR-32-5p	SMAD3	1	1	1	0	0	0	0	0	3	0
MIRT006631	hsa	hsa	hsa-miR-32-5p	MDM2	1	1	1	0	1	0	0	1	5	3
MIRT054348	hsa	hsa	hsa-miR-32-5p	PTEN	1	1	1	0	1	0	0	0	4	4
MIRT054929	hsa	hsa	hsa-miR-32-5p	REV3L	1	0	0	0	1	0	0	1	3	4
MIRT006827	hsa	hsa	hsa-miR-32-5p	TRAF3	1	0	0	0	0	0	0	0	1	1
MIRT006630	hsa	hsa	hsa-miR-32-5p	TSC1	1	1	1	0	1	0	0	0	4	2
MIRT731569	hsa	hsa	hsa-miR-32-5p	TWIST1	1	0	0	0	0	0	0	0	1	1
MIRT004330	hsa	hsa	hsa-miR-32-5p	KAT2B	1	1	0	0	1	0	1	0	4	2
MIRT732068	hsa	hsa	hsa-miR-32-5p	KLF4	1	1	1	0	0	0	0	0	3	1
MIRT003739	hsa	hsa	hsa-miR-32-5p	BCL2L11	1	1	1	0	1	0	1	1	6	11
MIRT736061	hsa	hsa	hsa-miR-32-5p	KLF2	1	1	0	0	0	0	0	0	2	0
MIRT028376	hsa	hsa	hsa-miR-32-5p	PHLPP2	1	1	0	0	1	0	0	1	4	6
MIRT726483	hsa	hsa	hsa-miR-32-5p	SMG1	1	1	1	0	1	0	0	0	4	1
MIRT731444	hsa	hsa	hsa-miR-32-5p	FBXW7	1	1	1	0	0	0	0	0	3	1
MIRT006716	hsa	hsa	hsa-miR-32-5p	SLC45A3	1	1	1	0	0	0	0	0	3	1

## Sheet: miR-34a-5p
Targets of miR-34a-5p
ID	Species(miRNA)	Species(Target)	miRNA	Target	Reporter assay	Western blot	qPCR	Microarray	NGS	pSILAC	Other	CLIP-Seq	Sum	Number of paper
MIRT000074	hsa	hsa	hsa-miR-34a-5p	JAG1	1	1	1	1	0	0	1	0	5	3
MIRT733624	hsa	hsa	hsa-miR-34a-5p	AGTR1	1	1	1	0	0	0	0	0	3	0
MIRT053499	hsa	hsa	hsa-miR-34a-5p	BIRC5	1	1	1	1	0	0	0	0	4	4
MIRT437939	hsa	hsa	hsa-miR-34a-5p	ARHGDIB	1	1	0	0	0	0	0	0	2	1
MIRT006664	hsa	hsa	hsa-miR-34a-5p	AXL	1	1	1	0	0	0	1	0	4	2
MIRT731977	hsa	hsa	hsa-miR-34a-5p	BAX	1	1	0	0	0	0	0	0	2	1
MIRT001013	hsa	hsa	hsa-miR-34a-5p	CCND1	1	1	1	0	1	0	1	0	5	6
MIRT002298	hsa	hsa	hsa-miR-34a-5p	BCL2	1	1	1	1	0	0	1	0	5	19
MIRT005480	hsa	hsa	hsa-miR-34a-5p	CD44	1	1	1	0	0	0	1	0	4	3
MIRT000763	hsa	hsa	hsa-miR-34a-5p	CDK4	1	1	1	1	1	0	1	0	6	7
MIRT001012	hsa	hsa	hsa-miR-34a-5p	CDK6	1	1	1	1	1	0	1	1	7	11
MIRT025585	hsa	hsa	hsa-miR-34a-5p	CDKN2C	1	0	1	0	0	0	0	0	2	1
MIRT005723	hsa	hsa	hsa-miR-34a-5p	CEBPB	1	0	0	0	0	0	0	0	1	1
MIRT438231	hsa	hsa	hsa-miR-34a-5p	CSF1R	1	0	1	0	0	0	0	0	2	1
MIRT438157	hsa	hsa	hsa-miR-34a-5p	DGUOK	1	0	0	0	0	0	0	0	1	1
MIRT001756	hsa	hsa	hsa-miR-34a-5p	E2F3	1	1	1	1	1	0	1	1	7	16
MIRT006576	hsa	hsa	hsa-miR-34a-5p	EPHA5	1	1	0	0	0	0	0	0	2	1
MIRT025381	hsa	hsa	hsa-miR-34a-5p	ACSL1	1	0	0	0	0	0	1	0	2	1
MIRT025215	hsa	hsa	hsa-miR-34a-5p	ACSL4	1	0	0	0	0	0	1	0	2	1
MIRT438733	hsa	hsa	hsa-miR-34a-5p	FUT8	1	1	1	0	0	0	0	0	3	1
MIRT025257	hsa	hsa	hsa-miR-34a-5p	GAS1	1	1	1	0	1	0	0	1	5	7
MIRT731397	hsa	hsa	hsa-miR-34a-5p	GFRA3	1	1	1	0	0	0	0	0	3	1
MIRT734913	hsa	hsa	hsa-miR-34a-5p	CXCR3	1	1	1	1	0	0	0	0	4	0
MIRT000073	hsa	hsa	hsa-miR-34a-5p	GRM7	1	0	1	0	0	0	1	0	3	2
MIRT025557	hsa	hsa	hsa-miR-34a-5p	HDAC1	1	1	1	0	0	0	1	0	4	2
MIRT003356	hsa	hsa	hsa-miR-34a-5p	HNF4A	1	1	1	0	0	0	1	0	4	3
MIRT004617	hsa	hsa	hsa-miR-34a-5p	IFNB1	1	0	1	0	0	0	1	0	3	1
MIRT438704	hsa	hsa	hsa-miR-34a-5p	IL6R	1	1	1	0	1	0	0	0	4	1
MIRT006254	hsa	hsa	hsa-miR-34a-5p	IMPA1	1	0	0	0	0	0	0	0	1	1
MIRT006255	hsa	hsa	hsa-miR-34a-5p	IMPDH2	1	0	0	0	0	0	0	0	1	1
MIRT054468	hsa	hsa	hsa-miR-34a-5p	INHBB	1	1	1	0	0	0	0	0	3	1
MIRT438239	hsa	hsa	hsa-miR-34a-5p	KIT	1	1	0	0	0	0	0	0	2	2
MIRT437404	hsa	hsa	hsa-miR-34a-5p	L1CAM	1	1	1	0	0	0	0	0	3	1
MIRT025431	hsa	hsa	hsa-miR-34a-5p	LDHA	1	0	0	0	0	0	1	0	2	2
MIRT198918	hsa	hsa	hsa-miR-34a-5p	SMAD4	1	1	1	0	1	0	0	1	5	2
MIRT004112	hsa	hsa	hsa-miR-34a-5p	MAGEA2	1	1	1	0	0	0	1	0	4	1
MIRT004111	hsa	hsa	hsa-miR-34a-5p	MAGEA3	1	1	1	0	0	0	1	0	4	1
MIRT004110	hsa	hsa	hsa-miR-34a-5p	MAGEA6	1	1	1	0	0	0	1	0	4	1
MIRT004109	hsa	hsa	hsa-miR-34a-5p	MAGEA12	1	1	1	0	0	0	0	0	3	1
MIRT004403	hsa	hsa	hsa-miR-34a-5p	MDM4	1	1	1	1	1	0	1	1	7	5
MIRT000759	hsa	hsa	hsa-miR-34a-5p	MET	1	1	1	0	0	0	1	0	4	14
MIRT005606	hsa	hsa	hsa-miR-34a-5p	MAP3K9	1	1	1	0	0	0	1	0	4	1
MIRT000720	hsa	hsa	hsa-miR-34a-5p	MYB	1	1	1	0	0	0	1	0	4	3
MIRT000695	hsa	hsa	hsa-miR-34a-5p	MYC	1	1	1	1	1	0	1	0	6	8
MIRT000980	hsa	hsa	hsa-miR-34a-5p	MYCN	1	1	1	0	0	0	1	0	4	9
MIRT002875	hsa	hsa	hsa-miR-34a-5p	NOTCH1	1	1	1	1	0	0	1	0	5	16
MIRT005029	hsa	hsa	hsa-miR-34a-5p	NOTCH2	1	1	1	1	0	0	1	0	5	2
MIRT006212	hsa	hsa	hsa-miR-34a-5p	PDGFRA	1	1	1	1	0	0	0	0	4	4
MIRT053383	hsa	hsa	hsa-miR-34a-5p	PDGFRB	1	1	1	0	0	0	0	0	3	3
MIRT054853	hsa	hsa	hsa-miR-34a-5p	POU5F1	1	1	1	0	0	0	0	0	3	1
MIRT007193	hsa	hsa	hsa-miR-34a-5p	PPP1R10	1	0	0	0	0	0	0	0	1	1
MIRT004483	hsa	hsa	hsa-miR-34a-5p	MAP2K1	1	1	1	0	0	0	1	0	4	1
MIRT006869	hsa	hsa	hsa-miR-34a-5p	CCL22	1	0	0	0	1	0	0	1	3	3
MIRT734915	hsa	hsa	hsa-miR-34a-5p	CXCL11	1	1	1	1	0	0	0	0	4	0
MIRT052946	hsa	hsa	hsa-miR-34a-5p	SNAI1	1	1	1	1	0	0	0	0	4	2
MIRT006223	hsa	hsa	hsa-miR-34a-5p	SOX2	1	1	0	0	0	0	0	0	2	1
MIRT005724	hsa	hsa	hsa-miR-34a-5p	SPI1	1	0	0	0	0	0	0	0	1	1
MIRT053592	hsa	hsa	hsa-miR-34a-5p	SRC	1	1	1	0	0	0	0	0	3	2
MIRT006305	hsa	hsa	hsa-miR-34a-5p	STX1A	1	1	0	0	0	0	0	0	2	1
MIRT001758	hsa	hsa	hsa-miR-34a-5p	VAMP2	1	0	0	0	0	0	0	0	1	1
MIRT006304	hsa	hsa	hsa-miR-34a-5p	SYT1	1	1	1	1	0	0	0	0	4	1
MIRT731117	hsa	hsa	hsa-miR-34a-5p	TCF7	1	1	1	0	0	0	0	0	3	1
MIRT736380	hsa	hsa	hsa-miR-34a-5p	TNF	1	1	1	1	0	0	0	0	4	0
MIRT004513	hsa	hsa	hsa-miR-34a-5p	VEGFA	1	0	0	0	0	0	1	0	2	1
MIRT001231	hsa	hsa	hsa-miR-34a-5p	WNT1	1	0	1	1	0	0	1	0	4	2
MIRT735003	hsa	hsa	hsa-miR-34a-5p	XBP1	1	1	1	0	0	0	0	0	3	0
MIRT004045	hsa	hsa	hsa-miR-34a-5p	YY1	1	1	1	0	0	0	1	0	4	3
MIRT005760	hsa	hsa	hsa-miR-34a-5p	ZAP70	1	0	0	0	0	0	1	0	2	2
MIRT006546	hsa	hsa	hsa-miR-34a-5p	FOSL1	1	1	1	0	0	0	0	0	3	2
MIRT001232	hsa	hsa	hsa-miR-34a-5p	AXIN2	1	0	0	0	0	0	1	0	2	1
MIRT731352	hsa	hsa	hsa-miR-34a-5p	NUMB	1	0	0	0	0	0	0	0	1	1
MIRT000768	hsa	hsa	hsa-miR-34a-5p	CCNE2	1	1	1	1	1	0	1	1	7	6
MIRT025233	hsa	hsa	hsa-miR-34a-5p	MTA2	1	1	0	0	0	0	1	0	3	2
MIRT054372	hsa	hsa	hsa-miR-34a-5p	KLF4	1	1	1	0	0	0	0	0	3	1
MIRT053771	hsa	hsa	hsa-miR-34a-5p	KDM4A	1	1	1	0	0	0	0	0	3	1
MIRT053226	hsa	hsa	hsa-miR-34a-5p	NAMPT	1	1	0	0	0	0	0	0	2	1
MIRT731751	hsa	hsa	hsa-miR-34a-5p	KLF12	1	1	1	0	1	1	0	0	5	1
MIRT002098	hsa	hsa	hsa-miR-34a-5p	SIRT1	1	1	1	0	0	0	1	0	4	18
MIRT005546	hsa	hsa	hsa-miR-34a-5p	FOXP1	1	1	0	0	0	0	1	0	3	2
MIRT001757	hsa	hsa	hsa-miR-34a-5p	DLL1	1	1	1	0	0	0	1	0	4	4
MIRT025380	hsa	hsa	hsa-miR-34a-5p	LEF1	1	1	0	1	0	0	1	0	4	2
MIRT438348	hsa	hsa	hsa-miR-34a-5p	SIRT7	1	1	1	0	1	0	0	0	4	1
MIRT438417	hsa	hsa	hsa-miR-34a-5p	GALNT7	1	1	1	0	0	0	0	0	3	1
MIRT006222	hsa	hsa	hsa-miR-34a-5p	NANOG	1	1	0	0	0	0	0	0	2	1
MIRT006286	hsa	hsa	hsa-miR-34a-5p	ULBP2	1	1	0	0	0	0	0	0	2	1
MIRT733685	hsa	hsa	hsa-miR-34a-5p	SNHG7	1	1	1	0	0	0	0	0	3	0
MIRT006874	hsa	hsa	hsa-miR-34a-5p	KLB	1	0	0	0	0	0	0	0	1	1
MIRT054810	hsa	hsa	hsa-miR-34a-5p	RICTOR	1	1	1	0	0	0	0	0	3	1
MIRT438074	hsa	hsa	hsa-miR-34a-5p	HOTAIR	1	1	1	0	1	0	0	0	4	2
MIRT053047	hsa	hsa	hsa-miR-34a-5p	CD24	1	0	1	0	0	0	0	0	2	1

## Sheet: miR-107
Targets of miR-107
ID	Species(miRNA)	Species(Target)	miRNA	Target	Reporter assay	Western blot	qPCR	Microarray	NGS	pSILAC	Other	CLIP-Seq	Sum	Number of paper
MIRT004537	hsa	hsa	hsa-miR-107	ARNT	1	1	1	0	0	0	1	0	4	1
MIRT054189	hsa	hsa	hsa-miR-107	CAV1	1	1	1	1	0	0	0	0	4	1
MIRT001233	hsa	hsa	hsa-miR-107	CDK6	1	1	1	1	1	0	1	1	7	7
MIRT054138	hsa	hsa	hsa-miR-107	CDK8	1	1	1	0	0	0	0	0	3	1
MIRT007151	hsa	hsa	hsa-miR-107	CHRM1	1	0	0	0	0	0	0	0	1	1
MIRT006691	hsa	hsa	hsa-miR-107	DAPK1	1	1	0	0	0	0	0	0	2	1
MIRT053590	hsa	hsa	hsa-miR-107	FOXO1	1	1	1	0	0	0	0	0	3	1
MIRT004761	hsa	hsa	hsa-miR-107	GRN	1	1	0	1	0	0	1	0	4	2
MIRT004487	hsa	hsa	hsa-miR-107	HIF1A	1	1	1	0	0	0	1	0	4	1
MIRT054777	hsa	hsa	hsa-miR-107	IL6	1	1	1	0	0	0	0	0	3	1
MIRT054776	hsa	hsa	hsa-miR-107	JAK1	1	1	1	0	0	0	0	0	3	1
MIRT003802	hsa	hsa	hsa-miR-107	MYB	1	1	0	0	0	0	1	0	3	1
MIRT004811	hsa	hsa	hsa-miR-107	NFIA	1	0	1	1	1	0	1	1	6	5
MIRT007156	hsa	hsa	hsa-miR-107	NOTCH2	1	1	1	0	0	0	0	0	3	3
MIRT731529	hsa	hsa	hsa-miR-107	SERPINB5	1	1	1	1	0	0	0	0	4	1
MIRT000371	hsa	hsa	hsa-miR-107	PLAG1	1	0	0	0	0	0	1	0	2	1
MIRT052955	hsa	hsa	hsa-miR-107	PRKCE	1	1	1	0	0	0	0	0	3	1
MIRT438264	hsa	hsa	hsa-miR-107	RAD51	1	0	0	0	0	0	0	0	1	1
MIRT731527	hsa	hsa	hsa-miR-107	SH3GL2	1	0	0	0	0	0	0	0	1	1
MIRT054598	hsa	hsa	hsa-miR-107	SNCG	1	1	1	0	0	0	0	0	3	1
MIRT565403	hsa	hsa	hsa-miR-107	TGFBR3	1	1	1	0	1	0	0	1	5	2
MIRT003814	hsa	hsa	hsa-miR-107	VEGFA	1	0	0	0	0	0	1	0	2	1
MIRT006752	hsa	hsa	hsa-miR-107	AXIN2	1	0	0	0	1	0	0	1	3	7
MIRT006692	hsa	hsa	hsa-miR-107	KLF4	1	1	1	0	0	0	0	0	3	1
MIRT737327	hsa	hsa	hsa-miR-107	FOXJ3	1	1	1	0	0	0	0	0	3	0
MIRT735711	hsa	hsa	hsa-miR-107	DKK1	1	1	1	0	0	0	0	0	3	0
MIRT005348	hsa	hsa	hsa-miR-107	DICER1	1	1	1	0	1	0	1	1	6	5
MIRT000800	hsa	hsa	hsa-miR-107	BACE1	1	1	1	1	0	0	1	0	5	2
MIRT026978	hsa	hsa	hsa-miR-107	AGO1	1	1	1	0	0	0	1	0	4	2
MIRT054311	hsa	hsa	hsa-miR-107	LATS2	1	1	1	0	0	0	0	0	3	1
MIRT735712	hsa	hsa	hsa-miR-107	FOXP1	1	1	1	0	0	0	0	0	3	0
MIRT737414	hsa	hsa	hsa-miR-107	TRIAP1	1	1	1	0	0	0	0	0	3	0
MIRT205548	hsa	hsa	hsa-miR-107	CAB39	1	1	1	1	1	0	0	1	6	2
MIRT004756	hsa	hsa	hsa-miR-107	FBXW7	1	1	0	1	0	0	1	0	4	1
MIRT438578	hsa	hsa	hsa-miR-107	SALL4	1	1	1	0	0	0	0	0	3	1

## Sheet: miR-126-3p
Targets of miR-126-3p
ID	Species(miRNA)	Species(Target)	miRNA	Target	Reporter assay	Western blot	qPCR	Microarray	NGS	pSILAC	Other	CLIP-Seq	Sum	Number of paper
MIRT438600	hsa	hsa	hsa-miR-126-3p	ADM	1	0	0	0	0	0	0	0	1	1
MIRT053253	hsa	hsa	hsa-miR-126-3p	BCL2	1	1	1	1	0	0	0	0	4	1
MIRT438175	hsa	hsa	hsa-miR-126-3p	CD97	1	0	1	0	0	0	0	0	2	1
MIRT002993	hsa	hsa	hsa-miR-126-3p	CRK	1	1	1	0	1	0	1	0	5	8
MIRT021281	hsa	hsa	hsa-miR-126-3p	CRKL	1	1	1	0	0	0	1	0	4	2
MIRT005729	hsa	hsa	hsa-miR-126-3p	DNMT1	1	1	1	1	0	0	0	0	4	1
MIRT053249	hsa	hsa	hsa-miR-126-3p	FOXO3	1	1	1	0	0	0	0	0	3	1
MIRT001918	hsa	hsa	hsa-miR-126-3p	HOXA9	1	1	1	0	0	0	1	0	4	1
MIRT006543	hsa	hsa	hsa-miR-126-3p	IGFBP2	1	1	1	1	0	0	0	0	4	1
MIRT004355	hsa	hsa	hsa-miR-126-3p	IRS1	1	1	1	0	0	0	1	0	4	7
MIRT737307	hsa	hsa	hsa-miR-126-3p	JAK1	1	1	1	0	0	0	0	0	3	0
MIRT006450	hsa	hsa	hsa-miR-126-3p	KRAS	1	1	1	1	0	0	0	0	4	1
MIRT438575	hsa	hsa	hsa-miR-126-3p	LRP6	1	1	1	0	0	0	0	0	3	1
MIRT007269	hsa	hsa	hsa-miR-126-3p	MMP7	1	0	0	0	0	0	0	0	1	1
MIRT438759	hsa	hsa	hsa-miR-126-3p	NFKBIA	1	1	1	0	0	0	0	0	3	1
MIRT021282	hsa	hsa	hsa-miR-126-3p	PGR	1	1	0	0	0	0	0	0	2	1
MIRT006831	hsa	hsa	hsa-miR-126-3p	PIK3CG	1	1	1	1	0	0	0	0	4	2
MIRT003894	hsa	hsa	hsa-miR-126-3p	PIK3R2	1	1	1	0	0	0	1	0	4	7
MIRT005538	hsa	hsa	hsa-miR-126-3p	TWF1	1	1	1	1	0	0	1	0	5	1
MIRT005727	hsa	hsa	hsa-miR-126-3p	PTPN7	1	1	1	0	0	0	0	0	3	1
MIRT000966	hsa	hsa	hsa-miR-126-3p	RGS3	1	0	0	0	0	0	1	0	2	2
MIRT007381	hsa	hsa	hsa-miR-126-3p	CXCL12	1	0	0	0	0	0	0	0	1	1
MIRT005370	hsa	hsa	hsa-miR-126-3p	SOX2	1	1	1	1	1	0	1	0	6	2
MIRT438192	hsa	hsa	hsa-miR-126-3p	TCF4	1	0	0	0	1	0	0	0	2	1
MIRT006883	hsa	hsa	hsa-miR-126-3p	TEK	1	1	1	0	0	0	0	0	3	1
MIRT732769	hsa	hsa	hsa-miR-126-3p	KLF10	1	1	1	0	0	0	0	0	3	0
MIRT004081	hsa	hsa	hsa-miR-126-3p	VCAM1	1	1	1	0	0	0	1	0	4	1
MIRT003428	hsa	hsa	hsa-miR-126-3p	VEGFA	1	1	1	1	1	0	1	1	7	9
MIRT054425	hsa	hsa	hsa-miR-126-3p	CXCR4	1	1	1	0	0	0	0	0	3	3
MIRT006679	hsa	hsa	hsa-miR-126-3p	SLC7A5	1	1	1	0	1	0	0	1	5	4
MIRT007266	hsa	hsa	hsa-miR-126-3p	ADAM9	1	1	1	1	0	0	0	0	4	4
MIRT000965	hsa	hsa	hsa-miR-126-3p	CCNE2	1	0	0	0	0	0	1	0	2	1
MIRT000967	hsa	hsa	hsa-miR-126-3p	TOM1	1	1	1	1	0	0	1	0	5	3
MIRT006545	hsa	hsa	hsa-miR-126-3p	MERTK	1	1	1	1	0	0	0	0	4	1
MIRT736915	hsa	hsa	hsa-miR-126-3p	PLK4	1	1	1	0	0	0	0	0	3	0
MIRT000344	hsa	hsa	hsa-miR-126-3p	PLK2	1	1	1	0	0	0	1	0	4	3
MIRT005540	hsa	hsa	hsa-miR-126-3p	TWF2	1	1	1	1	0	0	0	0	4	1
MIRT438651	hsa	hsa	hsa-miR-126-3p	SIRT1	1	1	1	0	0	0	0	0	3	1
MIRT732065	hsa	hsa	hsa-miR-126-3p	CADM1	1	1	1	0	0	0	0	0	3	1
MIRT006544	hsa	hsa	hsa-miR-126-3p	PITPNC1	1	1	1	1	0	0	0	0	4	1
MIRT006558	hsa	hsa	hsa-miR-126-3p	EGFL7	1	1	1	0	0	0	1	0	4	2
MIRT438574	hsa	hsa	hsa-miR-126-3p	RHOU	1	1	1	0	0	0	0	0	3	1
MIRT735790	hsa	hsa	hsa-miR-126-3p	LNPK	1	1	0	0	0	0	0	0	2	0
MIRT000798	hsa	hsa	hsa-miR-126-3p	SLC45A3	1	1	0	0	0	0	1	0	3	1
MIRT000343	hsa	hsa	hsa-miR-126-3p	SPRED1	1	1	1	0	0	0	1	0	4	7
MIRT438139	hsa	mmu	hsa-miR-126-3p	Camsap1	1	0	0	0	0	0	0	0	1	1

## Sheet: miR-126-5p
Targets of miR-126-5p
ID	Species(miRNA)	Species(Target)	miRNA	Target	Reporter assay	Western blot	qPCR	Microarray	NGS	pSILAC	Other	CLIP-Seq	Sum	Number of paper
MIRT735527	hsa	hsa	hsa-miR-126-5p	IL17A	1	1	1	0	0	0	0	0	3	0
MIRT007268	hsa	hsa	hsa-miR-126-5p	MMP7	1	0	0	0	0	0	0	0	1	1
MIRT438621	hsa	hsa	hsa-miR-126-5p	MYC	1	0	1	0	0	0	0	0	2	1
MIRT004644	hsa	hsa	hsa-miR-126-5p	PIK3R2	1	1	1	0	0	0	0	0	3	1
MIRT005728	hsa	hsa	hsa-miR-126-5p	PTPN7	1	1	1	0	0	0	0	0	3	1
MIRT007380	hsa	hsa	hsa-miR-126-5p	CXCL12	1	0	0	0	0	0	0	0	1	1
MIRT007267	hsa	hsa	hsa-miR-126-5p	ADAM9	1	0	0	0	0	0	0	0	1	1
MIRT733371	hsa	hsa	hsa-miR-126-5p	ADAMTS4	1	1	1	0	0	0	0	0	3	0
MIRT735004	hsa	hsa	hsa-miR-126-5p	DCTN4	1	0	1	0	0	0	0	0	2	0
MIRT735015	hsa	hsa	hsa-miR-126-5p	DGCR8	1	1	1	0	0	0	0	0	3	0
MIRT735014	hsa	hsa	hsa-miR-126-5p	METTL3	1	1	1	0	0	0	0	0	3	0
MIRT001820	hsa	hsa	hsa-miR-126-5p	SLC45A3	1	1	0	0	0	0	1	0	3	1
MIRT004643	hsa	hsa	hsa-miR-126-5p	SPRED1	1	1	1	1	0	0	0	0	4	2

[truncated: 10 more sheets: miR-141-3p, miR-145-5p, miR-146a-5p, miR-190a-5p, miR-200c-3p, miR-301a-3p, miR-320a, miR-326-3p, miR-381-3p, miR-495-3p]
