# Supplementary material for: miRNA expression profile as a potential tool for discrimination between bacterial and interstitial cystitis
Source: Front Immunol. 2026 Feb 16;17:1738839. doi: 10.3389/fimmu.2026.1738839 (PMC12950535; doi:10.3389/fimmu.2026.1738839)
Supplement: Supplementary file 3 [file Table3.xlsx]

## Sheet: let-7b-5p
Targets of let-7b-5p
ID	Species(miRNA)	Species(Target)	miRNA	Target	Reporter assay	Western blot	qPCR	Microarray	NGS	pSILAC	Other	CLIP-Seq	Sum	Number of paper
MIRT001730	mmu	mmu	mmu-let-7b-5p	Mtpn	1	1	0	0	0	0	1	0	3	1
MIRT053616	mmu	mmu	mmu-let-7b-5p	ACVR1B	1	1	1	0	0	0	0	0	3	1
MIRT003784	mmu	mmu	mmu-let-7b-5p	Bsg	1	1	0	0	1	0	1	0	4	2
MIRT001732	mmu	mmu	mmu-let-7b-5p	Actg1	1	0	0	0	0	0	0	0	1	1
MIRT001731	mmu	mmu	mmu-let-7b-5p	Rpia	1	0	0	0	0	0	0	0	1	1
MIRT012223	mmu	mmu	mmu-let-7b-5p	Nr2e1	1	1	1	0	0	0	0	0	3	1

## Sheet: let-7c-5p
Targets of let-7c-5p
ID	Species(miRNA)	Species(Target)	miRNA	Target	Reporter assay	Western blot	qPCR	Microarray	NGS	pSILAC	Other	CLIP-Seq	Sum	Number of paper
MIRT438043	mmu	mmu	mmu-let-7c-5p	EZH2	1	1	1	0	0	0	0	0	3	1
MIRT003920	mmu	mmu	mmu-let-7c-5p	Myc	1	1	1	1	0	0	1	0	5	2
MIRT004648	mmu	mmu	mmu-let-7c-5p	Mycn	1	1	1	1	0	0	1	0	5	1
MIRT003278	mmu	mmu	mmu-let-7c-5p	Sall4	1	1	1	1	0	0	1	0	5	1

## Sheet: let-7e-5p
Targets of let-7e-5p
ID	Species(miRNA)	Species(Target)	miRNA	Target	Reporter assay	Western blot	qPCR	Microarray	NGS	pSILAC	Other	CLIP-Seq	Sum	Number of paper
MIRT732697	mmu	mmu	hsa-let-7e-5p	Ccr7	1	0	1	0	0	0	0	0	2	0
MIRT004729	mmu	mmu	mmu-let-7e-5p	Trim71	1	1	1	0	0	0	1	0	4	1
MIRT438445	mmu	mmu	mmu-let-7e-5p	Il10	1	0	1	1	0	0	0	0	3	1
MIRT003037	mmu	mmu	mmu-let-7e-5p	Tlr4	1	0	1	0	0	0	1	0	3	1
MIRT732701	mmu	mmu	mmu-let-7e-5p	Snhg12	1	0	1	0	0	0	0	0	2	0
MIRT001728	mmu	mmu	mmu-let-7e-5p	Eif3j1	1	0	0	0	0	0	0	0	1	1

## Sheet: miR-19a-3p
Targets of miR-19a-3p
ID	Species(miRNA)	Species(Target)	miRNA	Target	Reporter assay	Western blot	qPCR	Microarray	NGS	pSILAC	Other	CLIP-Seq	Sum	Number of paper
MIRT054789	mmu	mmu	mmu-miR-19a-3p	Pten	1	1	1	0	1	0	0	0	4	2
MIRT437411	mmu	mmu	mmu-miR-19a-3p	Tnf	1	1	1	0	0	0	0	0	3	1
MIRT438877	mmu	mmu	mmu-miR-19a-3p	Gja3	1	0	0	0	0	0	0	0	1	1
MIRT053708	mmu	mmu	mmu-miR-19a-3p	Zfpm2	1	1	1	0	0	0	0	0	3	1

## Sheet: miR-29c-3p
Targets of miR-29c-3p
ID	Species(miRNA)	Species(Target)	miRNA	Target	Reporter assay	Western blot	qPCR	Microarray	NGS	pSILAC	Other	CLIP-Seq	Sum	Number of paper
MIRT006514	mmu	mmu	mmu-miR-29c-3p	Spry1	1	0	1	0	0	0	0	0	2	1
MIRT003554	mmu	mmu	mmu-miR-29c-3p	Yy1	1	1	0	0	0	0	1	0	3	1
MIRT053124	mmu	mmu	mmu-miR-29c-3p	Akt3	1	1	1	0	0	0	0	0	3	1
MIRT006085	mmu	mmu	mmu-miR-29c-3p	Hdac4	1	1	1	0	0	0	0	0	3	1
MIRT731744	mmu	mmu	mmu-miR-29c-3p	Scap	1	1	1	0	1	0	0	0	4	1
MIRT011082	mmu	mmu	mmu-miR-29c-3p	Cav2	1	0	0	0	0	0	0	0	1	1
MIRT011083	mmu	mmu	mmu-miR-29c-3p	Insig1	1	0	0	0	0	0	0	0	1	1

## Sheet: miR-32-5p
Targets of miR-32-5p
ID	Species(miRNA)	Species(Target)	miRNA	Target	Reporter assay	Western blot	qPCR	Microarray	NGS	pSILAC	Other	CLIP-Seq	Sum	Number of paper
MIRT001170	mmu	mmu	mmu-miR-32-5p	Enpp6	1	1	0	0	0	0	1	0	3	1

## Sheet: miR-34a-5p
Targets of miR-34a-5p
ID	Species(miRNA)	Species(Target)	miRNA	Target	Reporter assay	Western blot	qPCR	Microarray	NGS	pSILAC	Other	CLIP-Seq	Sum	Number of paper
MIRT006211	mmu	mmu	mmu-miR-34a-5p	Notch1	1	1	1	0	0	0	0	0	3	4
MIRT054546	mmu	mmu	mmu-miR-34a-5p	Gas1	1	1	1	0	0	0	0	0	3	1
MIRT002026	mmu	mmu	mmu-miR-34a-5p	Actb	1	0	0	0	0	0	1	0	2	1
MIRT054305	mmu	mmu	mmu-miR-34a-5p	Bcl6	1	1	1	0	0	0	0	0	3	1
MIRT006707	mmu	mmu	mmu-miR-34a-5p	Dll1	1	1	1	0	0	0	0	0	3	1
MIRT054299	mmu	mmu	mmu-miR-34a-5p	Sema4b	1	1	1	0	1	0	0	0	4	3
MIRT054296	mmu	mmu	mmu-miR-34a-5p	Vcl	1	1	1	0	0	0	0	0	3	1
MIRT438529	mmu	mmu	mmu-miR-34a-5p	TGIF2	1	0	1	0	0	0	0	0	2	1
MIRT054302	mmu	mmu	mmu-miR-34a-5p	Pofut1	1	1	1	0	0	0	0	0	3	2
MIRT731166	mmu	mmu	mmu-miR-34a-5p	Slc22a12	1	0	1	0	0	0	0	0	2	1
MIRT006168	mmu	mmu	mmu-miR-34a-5p	Sirt1	1	1	1	0	0	0	1	0	4	5

## Sheet: miR-107
Targets of miR-107
ID	Species(miRNA)	Species(Target)	miRNA	Target	Reporter assay	Western blot	qPCR	Microarray	NGS	pSILAC	Other	CLIP-Seq	Sum	Number of paper
MIRT736060	mmu	mmu	mmu-miR-107-3p	Rps19	1	0	0	0	0	0	0	0	1	0

## Sheet: miR-141-3p
Targets of miR-141-3p
ID	Species(miRNA)	Species(Target)	miRNA	Target	Reporter assay	Western blot	qPCR	Microarray	NGS	pSILAC	Other	CLIP-Seq	Sum	Number of paper
MIRT595841	mmu	mmu	mmu-miR-141-3p	Slc23a2	1	0	1	0	1	0	0	0	3	2
MIRT001217	mmu	mmu	mmu-miR-141-3p	Cdh11	1	1	0	0	0	0	1	0	3	1
MIRT736196	mmu	mmu	mmu-miR-141-3p	Fkbp5	1	1	1	1	0	0	0	0	4	0
MIRT736231	mmu	mmu	mmu-miR-141-3p	Mitf	1	1	1	1	0	0	0	0	4	0
MIRT054294	mmu	mmu	mmu-miR-141-3p	Slc25a3	1	1	1	1	0	0	0	0	4	1
MIRT006425	mmu	mmu	mmu-miR-141-3p	Mapk14	1	1	1	1	0	0	0	0	4	1
MIRT736195	mmu	mmu	mmu-miR-141-3p	Fibin	1	1	1	1	0	0	0	0	4	0
MIRT001073	mmu	mmu	mmu-miR-141-3p	Dlx5	1	1	1	0	0	0	1	0	4	1
MIRT001696	mmu	mmu	mmu-miR-141-3p	Klf5	1	0	0	0	0	0	0	0	1	1
MIRT001694	mmu	mmu	mmu-miR-141-3p	Zeb1	1	0	0	0	0	0	0	0	1	2
MIRT001693	mmu	mmu	mmu-miR-141-3p	Zeb2	1	0	0	0	0	0	0	0	1	2
MIRT001695	mmu	mmu	mmu-miR-141-3p	Stk3	1	0	0	0	0	0	0	0	1	1

## Sheet: miR-146a-5p
Targets of miR-146a-5p
ID	Species(miRNA)	Species(Target)	miRNA	Target	Reporter assay	Western blot	qPCR	Microarray	NGS	pSILAC	Other	CLIP-Seq	Sum	Number of paper
MIRT734180	mmu	mmu	mmu-miR-146a-5p	PLN	1	1	1	1	0	0	0	0	4	0
MIRT734181	mmu	mmu	mmu-miR-146a-5p	ANK2	1	1	1	1	0	0	0	0	4	0
MIRT054076	mmu	mmu	mmu-miR-146a-5p	Relb	1	0	1	0	0	0	0	0	2	1
MIRT005812	mmu	mmu	mmu-miR-146a-5p	Stat1	1	1	1	0	0	0	0	0	3	1
MIRT732048	mmu	mmu	mmu-miR-146a-5p	Wnt1	1	1	1	1	0	0	0	0	4	1
MIRT732049	mmu	mmu	mmu-miR-146a-5p	Wnt5a	1	1	1	1	0	0	0	0	4	1
MIRT437897	mmu	mmu	mmu-miR-146a-5p	Mtap1b	1	1	0	0	0	0	0	0	2	1
MIRT006391	mmu	mmu	mmu-miR-146a-5p	Notch1	1	1	1	0	0	0	0	0	3	2
MIRT007164	mmu	mmu	mmu-miR-146a-5p	Med1	1	0	0	0	0	0	0	0	1	1
MIRT438909	mmu	mmu	mmu-miR-146a-5p	RNF11	1	0	0	0	0	0	0	0	1	1
MIRT004067	mmu	mmu	mmu-miR-146a-5p	Irak2	1	1	0	0	0	0	1	0	3	1
MIRT004806	mmu	vsv	mmu-miR-146a-5p	VSIVgp2	1	0	0	0	0	0	0	0	1	1
MIRT054373	mmu	mmu	mmu-miR-146a-5p	IRAK1	1	1	1	0	0	0	0	0	3	2
MIRT004069	mmu	mmu	mmu-miR-146a-5p	Irak1	1	1	1	0	0	0	1	0	4	4
MIRT004070	mmu	mmu	mmu-miR-146a-5p	Traf6	1	1	1	0	0	0	1	0	4	6

[truncated: 6 more sheets: miR-200c-3p, miR-301a-3p, miR-320, miR-326-3p, miR-381-3p, miR-495-3p]
