# Supplementary material for: miRNA expression profile as a potential tool for discrimination between bacterial and interstitial cystitis
Source: Front Immunol. 2026 Feb 16;17:1738839. doi: 10.3389/fimmu.2026.1738839 (PMC12950535; doi:10.3389/fimmu.2026.1738839)
Supplement: Supplementary file 4 [file Table4.xlsx]

## Sheet: IC vs Ctrl targets
miRNAs with significant deregulation in IC vs CTRL mouse bladder FFPE
(*p<0.05; ns: not significant; NA: not expressed in bladder tissue; /: no validated targets)
1. Mouse IC data is derived from Peskar et al., 2023.
2. Human IC data is derived from Gheinani et al., 2021.
1				Unique targets expressed in mouse bladder				2				Unique targets expressed in human bladder
miRNA	RA-validated mmu targets	Expression in mouse IC						miRNA	RA-validated hsa targets	Expression in human IC
miR-32-5p	Enpp6	ns		n=41				miR-32-5p	SMAD3	*		n=401
miR-107-3p	Rps19	ns		Enpp6					MDM2	*		SMAD3
miR-126-3p	/	/		Rps19					PTEN	ns		MDM2
miR-190a-5p	/	/		E2f1					REV3L	ns		PTEN
miR-320	E2f1	ns		Sf1					TRAF3	ns		REV3L
	Sf1	ns		Coro1a					TSC1	ns		TRAF3
	Coro1a	ns		Hspb6					TWIST1	ns		TSC1
	Hspb6	ns		Cd36					KAT2B	ns		TWIST1
	Cd36	ns		Mmp9					KLF4	ns		KAT2B
	Mmp9	*		Ets2					BCL2L11	*		KLF4
	Ets2	ns		Emilin2					KLF2	ns		BCL2L11
	Emilin2	ns		Ezh2					PHLPP2	ns		KLF2
let-7c-5p	Ezh2	*		Myc					SMG1	ns		PHLPP2
	Myc	ns		Mycn					FBXW7	*		SMG1
	Mycn	ns		Sall4					SLC45A3	ns		FBXW7
	Sall4	ns		Ccr7				miR-107-3p	ARNT	*		SLC45A3
miR-145-5p	/	/		Trim71					CAV1	ns		ARNT
let-7e-5p	Ccr7	ns		Il10					CDK6	ns		CAV1
	Trim71	ns		Tlr4					CDK8	*		CDK6
	Il10	ns		Snhg12					CHRM1	ns		CDK8
	Tlr4	ns		Eif3j1					DAPK1	ns		CHRM1
	Snhg12	ns		Spry1					FOXO1	ns		DAPK1
	Eif3j1	ns		Yy1					GRN	ns		FOXO1
miR-29c-3p	Spry1	ns		Akt3					HIF1A	ns		GRN
	Yy1	ns		Hdac4					IL6	*		HIF1A
	Akt3	ns		Scap					JAK1	*		IL6
	Hdac4	ns		Cav2					MYB	ns		JAK1
	Scap	ns		Insig1					NFIA	*		MYB
	Cav2	ns		Notch1					NOTCH2	ns		NFIA
	Insig1	ns		Gas1					SERPINB5	ns		NOTCH2
miR-34a-5p	Notch1	ns		Actb					PLAG1	*		SERPINB5
	Gas1	*		Bcl6					PRKCE	ns		PLAG1
	Actb	ns		Dll1					RAD51	ns		PRKCE
	Bcl6	ns		Sema4b					SH3GL2	*		RAD51
	Dll1	ns		Vcl					SNCG	*		SH3GL2
	Sema4b	ns		Tgif2					TGFBR3	*		SNCG
	Vcl	ns		Pofut1					VEGFA	ns		TGFBR3
	Tgif2	ns		Slc22a12					AXIN2	*		VEGFA
	Pofut1	ns		Sirt1					KLF4	ns		AXIN2
	Slc22a12	ns		Bdnf					FOXJ3	ns		FOXJ3
	Sirt1	ns		Dnmt3a					DKK1	*		DKK1
miR-126-5p	/	/		Onecut1					DICER1	*		DICER1
miR-495-3p	Bdnf	ns							BACE1	*		BACE1
	Dnmt3a	ns							AGO1	ns		AGO1
	Onecut1	ns							LATS2	ns		LATS2
									FOXP1	ns		FOXP1
									TRIAP1	ns		TRIAP1
									CAB39	ns		CAB39
									FBXW7	*		SALL4
									SALL4	ns		ADM
								miR-126-3p	ADM	*		BCL2
									BCL2	ns		CRK
									CD97	NA		CRKL
									CRK	ns		DNMT1
									CRKL	ns		FOXO3
									DNMT1	ns		HOXA9
									FOXO3	ns		IGFBP2
									HOXA9	*		IRS1
									IGFBP2	*		KRAS
									IRS1	*		LRP6
									JAK1	*		MMP7
									KRAS	ns		NFKBIA
									LRP6	ns		PGR
									MMP7	ns		PIK3CG
									NFKBIA	ns		PIK3R2
									PGR	*		TWF1
									PIK3CG	*		PTPN7
									PIK3R2	ns		RGS3
									TWF1	*		CXCL12
									PTPN7	*		SOX2
									RGS3	ns		TCF4
									CXCL12	*		TEK
									SOX2	ns		KLF10
									TCF4	ns		VCAM1
									TEK	ns		CXCR4
									KLF10	ns		SLC7A5
									VCAM1	ns		ADAM9
									VEGFA	ns		CCNE2
									CXCR4	*		TOM1
									SLC7A5	ns		MERTK
									ADAM9	*		PLK4
									CCNE2	*		PLK2
									TOM1	ns		TWF2
									MERTK	ns		SIRT1
									PLK4	*		CADM1
									PLK2	ns		PITPNC1
									TWF2	ns		EGFL7
									SIRT1	ns		RHOU
									CADM1	ns		LNPK
									PITPNC1	ns		SPRED1
									EGFL7	ns		Camsap1
									RHOU	*		CDKN1B
									LNPK	*		MARK2
									SLC45A3	ns		IGF1
									SPRED1	ns		PHLPP1
									Camsap1	ns		KCNQ5
								miR-190a-5p	CDKN1B	ns		AQP1
									MARK2	ns		AQP4
									IGF1	*		ARF1
									PHLPP1	*		BMI1
									KCNQ5	ns		RUNX2
								miR-320	AQP1	ns		FOXM1
									AQP4	ns		GNAI1
									ARF1	*		IGF1R
									BMI1	ns		IL4
									RUNX2	ns		ITGB3
									FOXM1	ns		MCL1
									GNAI1	*		KITLG
									IGF1R	*		NFATC3
									IL4	ns		NPR1
									ITGB3	ns		PBX3
									MCL1	*		PIK3CA
									KITLG	ns		MAPK1
									NFATC3	*		RAC1
									NPR1	ns		TAC1
									PBX3	ns		TFRC
									PIK3CA	ns		TGFBR2
									MAPK1	*		TRPC5
									PTEN	ns		VDAC1
									RAC1	ns		XBP1
									TAC1	ns		YWHAZ
									TFRC	ns		NRP1
									TGFBR2	ns		AKT3
									TRPC5	ns		SUZ12
									VDAC1	ns		PDCD4
									XBP1	*		CD274
									YWHAZ	ns		RAB14
									NRP1	ns		BANP
									AKT3	ns		MTDH
									SUZ12	ns		HSPB6
									PDCD4	ns		CCND1
									CD274	*		BCL2L1
									RAB14	ns		CEBPB
									BANP	ns		MTOR
									MTDH	ns		HSPA4
									HSPB6	ns		IL10
								let-7c-5p	CCND1	ns		MPL
									BCL2L1	ns		MYC
									CEBPB	ns		PBX2
									MTOR	ns		TGFBR1
									HSPA4	ns		WNT9A
									IGF1R	*		HMGA2
									IL6	*		MAP4K3
									IL10	ns		NUMB
									ITGB3	ns		CORO1C
									MPL	ns		TRIB2
									MYC	ns		TRIM71
									PBX2	ns		RICTOR
									PBX3	ns		SNHG16
									TGFBR1	*		ADD3
									WNT9A	ns		AP1G1
									HMGA2	ns		JAG1
									MAP4K3	ns		ALDH3A1
									NUMB	ns		ALPPL2
									CORO1C	ns		ANGPT2
									AGO1	ns		ARF6
									TRIB2	*		BNIP3
									TRIM71	ns		BRAF
									RICTOR	ns		KLF5
									SNHG16	*		MYRF
								miR-145-5p	ADD3	ns		CBFB
									AP1G1	ns		CD28
									JAG1	ns		CD36
									ALDH3A1	*		CD44
									ALPPL2	ns		CDH2
									ANGPT2	*		CDK4
									ARF6	ns		CDKN1A
									BNIP3	ns		CFTR
									BRAF	*		CTGF
									KLF5	*		CTNND1
									MYRF	ns		DDX6
									CBFB	ns		DFFA
									CD28	*		DNMT3a
									CD36	ns		E2F3
									CD44	*		EIF4E
									CDH2	*		EPAS1
									CDK4	ns		ERG
									CDK6	ns		ESR1
									CDKN1A	ns		ETS1
									CFTR	ns		EZH2
									CTGF	ns		FGF10
									CTNND1	*		FLI1
									DDX6	ns		GMFB
									DFFA	ns		HDAC2
									DNMT3A	*		IFNB1
									E2F3	ns		ILK
									EIF4E	ns		ITGB8
									EPAS1	ns		SMAD4
									ERG	*		MEST
									ESR1	ns		MMP1
									ETS1	ns		MMP12
									EZH2	*		MMP14
									FGF10	ns		ABCC1
									FLI1	*		MUC1
									GMFB	ns		MYO5A
									HDAC2	*		MYO6
									HOXA9	*		NAIP
									IFNB1	ns		NDUFA4
									IGF1	*		NEDD9
									IGF1R	*		NFATC1
									ILK	ns		NOTCH1
									IRS1	*		NRAS
									ITGB8	ns		SERPINE1
									SMAD3	*		PIGF
									SMAD4	ns		PODXL
									MDM2	*		POU5F1
									MEST	ns		PPP3CA
									MMP1	ns		MAP2K6
									MMP12	*		ROBO2
									MMP14	ns		ROCK1
									ABCC1	ns		RPS6KB1
									MUC1	ns		RREB1
									MYC	ns		RTKN
									MYO5A	*		HLTF
									MYO6	*		FSCN1
									NAIP	*		SOX9
									NDUFA4	ns		SP1
									NEDD9	*		SPTBN1
									NFATC1	*		STAT1
									NOTCH1	*		ADAM17
									NRAS	ns		TBX15
									SERPINE1	*		TSPAN6
									PIGF	*		TPM3
									PODXL	ns		WNT2B
									POU5F1	ns		YES1
									PPP3CA	ns		PTP4A2
									MAP2K6	ns		FZD7
									ROBO2	ns		PPM1D
									ROCK1	ns		NIPSNAP1
									RPS6KB1	ns		IRS2
									RREB1	ns		TNFSF13
									RTKN	ns		CLINT1
									HLTF	*		PAK4
									FSCN1	*		FAM3C
									SOX2	ns		DDX17
									SOX9	ns		ARL6IP5
									SP1	*		LYPLA2
									SPTBN1	ns		SWAP70
									STAT1	ns		SRGAP2
									ADAM17	ns		TMOD3
									TBX15	ns		SENP1
									TGFBR2	ns		SOCS7
									TSPAN6	*		F11R
									TPM3	*		APH1A
									VEGFA	ns		GOLM1
									WNT2B	ns		TMEM9B
									YES1	ns		AKR1B10
									PTP4A2	ns		NDRG2
									HMGA2	ns		SRGAP1
									FZD7	*		ABHD17C
									PPM1D	ns		ABRACL
									NIPSNAP1	*		MTMR14
									IRS2	ns		PARP8
									TNFSF13	ns		HDAC11
									KLF4	ns		NANOG
									CLINT1	ns		CPEB4
									PAK4	*		MIXL1
									FAM3C	ns		KREMEN1
									DDX17	ns		CEP19
									ARL6IP5	ns		DTD1
									LYPLA2	ns		SP7
									SWAP70	ns		CCDC43
									SRGAP2	ns		C11orf65
									TMOD3	ns		SERINC5
									SENP1	ns		TPRG1
									SOCS7	*		FAM45A
									F11R	*		NKX2-1-AS1
									APH1A	ns		FASLG
									GOLM1	ns		MMP9
									TMEM9B	ns		MYCN
									AKR1B10	ns		WNT1
									NDRG2	*		SMC1A
									SRGAP1	ns		EIF3J
									ABHD17C	ns		SYT7
									ABRACL	ns		AURKB
									MTMR14	ns		LIN28A
									PARP8	ns		Snhg12
									HDAC11	*		AKT2
									NANOG	ns		SERPINH1
									PHF17	NA		CCNA2
									CPEB4	*		CCND2
									MIXL1	ns		CDC42
									KREMEN1	ns		COL1A1
									CEP19	ns		COL1A2
									DTD1	ns		COL3A1
									SP7	ns		COL4A1
									CCDC43	ns		COL4A2
									C11orf65	ns		COL5A2
									SERINC5	*		COL7A1
									TPRG1	*		COL10A1
									FAM45A	ns		COL15A1
									NKX2-1-AS1	ns		DNMT3B
									SCHLAP1	NA		FBN1
								let-7e-5p	FASLG	*		FGA
									CCND1	ns		FGB
									IGF1	*		FGG
									IGF1R	*		GAPDH
									MMP9	*		IGFBP1
									MPL	ns		ITGA6
									MYCN	ns		ITGB1
									WNT1	ns		LAMC1
									HMGA2	ns		LAMC2
									SMC1A	ns		LOX
									EIF3J	ns		MMP2
									SYT7	ns		MMP15
									AURKB	ns		PDGFRB
									AGO1	ns		PER1
									LIN28A	ns		SPARC
									Snhg12	ns		TDG
								miR-29c-3p	AKT2	ns		TFAP2C
									BCL2	ns		TIAM1
									SERPINH1	ns		SRSF10
									CCNA2	*		MMP24
									CCND2	ns		Col6a2
									CDC42	*		Ctsk
									CDK6	ns		PPP1R13B
									COL1A1	ns		WNT4
									COL1A2	ns		TET2
									COL3A1	ns		RCC2
									COL4A1	ns		TGIF2
									COL4A2	ns		COL21A1
									COL5A2	ns		AGTR1
									COL7A1	ns		BIRC5
									COL10A1	ns		ARHGDIB
									COL15A1	*		AXL
									CTNND1	*		BAX
									DNMT3A	*		CSF1R
									DNMT3B	*		DGUOK
									FBN1	ns		CDKN2C
									FGA	ns		EPHA5
									FGB	ns		ACSL1
									FGG	ns		ACSL4
									GAPDH	ns		FUT8
									IGFBP1	ns		GAS1
									ITGA6	ns		GFRA3
									ITGB1	ns		CXCR3
									LAMC1	ns		GRM7
									LAMC2	ns		HDAC1
									LOX	*		HNF4A
									MCL1	*		IL6R
									MMP2	ns		IMPA1
									MMP15	ns		IMPDH2
									MYCN	ns		INHBB
									PDGFRB	ns		KIT
									PER1	ns		L1CAM
									PTEN	ns		LDHA
									SPARC	ns		PDGFRA
									TDG	ns		MAGEA2
									TFAP2C	*		MAGEA3
									TIAM1	*		MAGEA6
									AKT3	ns		MAGEA12
									SRSF10	ns		MDM4
									MMP24	ns		MET
									Col6a2	ns		MAP3K9
									Ctsk	ns		PPP1R10
									Mmp15	ns		MAP2K1
									Mmp24	ns		CCL22
									PPP1R13B	ns		CXCL11
									SIRT1	ns		SNAI1
									BACE1	*		MTA2
									CD274	*		SPI1
									WNT4	ns		SRC
									TET2	*		STX1A
									RCC2	ns		VAMP2
									TGIF2	ns		SYT1
									COL21A1	ns		TCF7
								miR-34a-5p	JAG1	ns		TNF
									AGTR1	ns		KDM4A
									BIRC5	ns		NAMPT
									ARHGDIB	*		KLF12
									AXL	ns		YY1
									BAX	ns		ZAP70
									CCND1	ns		FOSL1
									BCL2	ns		DLL1
									CD44	*		LEF1
									CDK4	ns		SIRT7
									CDK6	ns		GALNT7
									CDKN2C	ns		AKT1
									CEBPB	ns		ULBP2
									CSF1R	ns		SNHG7
									DGUOK	ns		KLB
									E2F3	ns		ATP7A
									EPHA5	*		HOTAIR
									ACSL1	*		CD24
									ACSL4	*		IL17A
									FUT8	*		ADAMTS4
									GAS1	ns		DCTN4
									GFRA3	*		DGCR8
									CXCR3	ns		METTL3
									GRM7	ns		KDM5A
									HDAC1	ns		S100P
									HNF4A	ns		CCL2
									IFNB1	ns		SULT2A1
									IL6R	*		TBC1D9
									IMPA1	ns		YTHDF2
									IMPDH2	*		MTA3
									INHBB	ns		MOB3B
									KIT	ns		RUNX3
									L1CAM	ns		FOXC1
									LDHA	*		KRT1
									SMAD4	ns		MAT1A
									MAGEA2	ns		MEIS1
									MAGEA3	ns
									MAGEA6	ns
									MAGEA12	ns
									MDM4	ns
									MET	*
									MAP3K9	ns
									MYB	ns
									MYC	ns
									MYCN	ns
									NOTCH1	*
									NOTCH2	ns
									PDGFRA	ns
									PDGFRB	ns
									POU5F1	ns
									PPP1R10	ns
									MAP2K1	ns
									CCL22	*
									CXCL11	ns
									SNAI1	ns
									SOX2	ns
									SPI1	*
									SRC	*
									STX1A	ns
									VAMP2	ns
									SYT1	*
									TCF7	*
									TNF	*
									VEGFA	ns
									WNT1	ns
									XBP1	*
									YY1	ns
									ZAP70	*
									FOSL1	ns
									AXIN2	*
									NUMB	ns
									CCNE2	*
									MTA2	ns
									KLF4	ns
									KDM4A	ns
									NAMPT	*
									KLF12	*
									SIRT1	ns
									FOXP1	ns
									DLL1	ns
									LEF1	*
									SIRT7	ns
									GALNT7	ns
									NANOG	ns
									ULBP2	ns
									SNHG7	*
									KLB	ns
									RICTOR	ns
									HOTAIR	ns
									CD24	*
								miR-126-5p	IL17A	ns
									MMP7	ns
									MYC	ns
									PIK3R2	ns
									PTPN7	*
									CXCL12	*
									ADAM9	*
									ADAMTS4	ns
									DCTN4	ns
									DGCR8	ns
									METTL3	ns
									SLC45A3	ns
									SPRED1	ns
								miR-495-3p	AKT1	ns
									ATP7A	*
									BMI1	ns
									RUNX3	*
									FOXC1	ns
									KRT1	ns
									MAT1A	ns
									MEIS1	ns
									PBX3	ns
									KDM5A	*
									S100P	ns
									CCL2	*
									SOX9	ns
									SULT2A1	*
									TBC1D9	ns
									YTHDF2	ns
									MTA3	*
									MOB3B	ns

## Sheet: Enrichment
Annotation of RA-validated targets expressed in mouse bladders
Input: 41 genes; unmapped: 0 genes; KEGG annotation: 31 out of 41 genes
(marked in red are the pathways shared between the species)
Category	Term	Count	%	PValue	Genes	List Total	Pop Hits	Pop Total	Fold Enrichment	Bonferroni	Benjamini	FDR
KEGG_PATHWAY	mmu05206:MicroRNAs in cancer	9	21.9512	2.94569e-06	HDAC4, TRIM71, NOTCH1, MYC, DNMT3A, E2F1, MMP9, SIRT1, EZH2	31	303	9565	9.1648	0.00051242	0.00051255	0.000447745
KEGG_PATHWAY	mmu01522:Endocrine resistance	5	12.1951	0.000189129	NOTCH1, AKT3, E2F1, MMP9, DLL1	31	93	9565	16.5886	0.0323759	0.0164542	0.0143738
KEGG_PATHWAY	mmu05205:Proteoglycans in cancer	6	14.6341	0.000387762	CAV2, MYC, AKT3, MMP9, TLR4, ACTB	31	204	9565	9.07495	0.0652571	0.0224902	0.0196466
KEGG_PATHWAY	mmu05224:Breast cancer	5	12.1951	0.00107541	NOTCH1, MYC, AKT3, E2F1, DLL1	31	147	9565	10.4948	0.170741	0.0467805	0.0408657
KEGG_PATHWAY	mmu05161:Hepatitis B	5	12.1951	0.00161246	MYC, AKT3, E2F1, MMP9, TLR4	31	164	9565	9.40696	0.244817	0.0561137	0.0490189
KEGG_PATHWAY	mmu05207:Chemical carcinogenesis - receptor activation	5	12.1951	0.00529612	BCL6, MYC, AKT3, E2F1, DLL1	31	228	9565	6.76641	0.603062	0.150034	0.131064
KEGG_PATHWAY	mmu04919:Thyroid hormone signaling pathway	4	9.7561	0.00610779	NOTCH1, MYC, AKT3, ACTB	31	120	9565	10.2849	0.655622	0.150034	0.131064
KEGG_PATHWAY	mmu05219:Bladder cancer	3	7.31707	0.00722804	MYC, E2F1, MMP9	31	41	9565	22.5767	0.716983	0.150034	0.131064
KEGG_PATHWAY	mmu04068:FoxO signaling pathway	4	9.7561	0.00811142	IL10, BCL6, AKT3, SIRT1	31	133	9565	9.27965	0.757594	0.150034	0.131064
KEGG_PATHWAY	mmu05135:Yersinia infection	4	9.7561	0.00862262	IL10, AKT3, TLR4, ACTB	31	136	9565	9.07495	0.778391	0.150034	0.131064
KEGG_PATHWAY	mmu05418:Fluid shear stress and atherosclerosis	4	9.7561	0.0108554	CAV2, AKT3, MMP9, ACTB	31	148	9565	8.33915	0.850307	0.171713	0.150002
KEGG_PATHWAY	mmu04148:Efferocytosis	4	9.7561	0.014079	IL10, DNMT3A, CD36, SIRT1	31	163	9565	7.57174	0.915174	0.204145	0.178334
KEGG_PATHWAY	mmu05225:Hepatocellular carcinoma	4	9.7561	0.0170118	MYC, AKT3, E2F1, ACTB	31	175	9565	7.05253	0.949487	0.208195	0.181872
KEGG_PATHWAY	mmu05152:Tuberculosis	4	9.7561	0.018328	IL10, AKT3, CORO1A, TLR4	31	180	9565	6.85663	0.959991	0.208195	0.181872
KEGG_PATHWAY	mmu04218:Cellular senescence	4	9.7561	0.0191444	MYC, AKT3, E2F1, SIRT1	31	183	9565	6.74423	0.965383	0.208195	0.181872
KEGG_PATHWAY	mmu04145:Phagosome	4	9.7561	0.0191444	CD36, CORO1A, TLR4, ACTB	31	183	9565	6.74423	0.965383	0.208195	0.181872
KEGG_PATHWAY	mmu05220:Chronic myeloid leukemia	3	7.31707	0.0234767	MYC, AKT3, E2F1	31	76	9565	12.1795	0.983976	0.214056	0.186991
KEGG_PATHWAY	mmu05100:Bacterial invasion of epithelial cells	3	7.31707	0.0240563	CAV2, ACTB, VCL	31	77	9565	12.0214	0.985549	0.214056	0.186991
KEGG_PATHWAY	mmu05144:Malaria	3	7.31707	0.0240563	IL10, CD36, TLR4	31	77	9565	12.0214	0.985549	0.214056	0.186991
KEGG_PATHWAY	mmu04510:Focal adhesion	4	9.7561	0.0247829	CAV2, AKT3, ACTB, VCL	31	202	9565	6.10987	0.987305	0.214056	0.186991
KEGG_PATHWAY	mmu05200:Pathways in cancer	6	14.6341	0.0262854	NOTCH1, MYC, AKT3, E2F1, MMP9, DLL1	31	548	9565	3.37827	0.990292	0.214056	0.186991
KEGG_PATHWAY	mmu04613:Neutrophil extracellular trap formation	4	9.7561	0.0270645	HDAC4, AKT3, TLR4, ACTB	31	209	9565	5.90523	0.991555	0.214056	0.186991
KEGG_PATHWAY	mmu05417:Lipid and atherosclerosis	4	9.7561	0.0298067	AKT3, CD36, MMP9, TLR4	31	217	9565	5.68753	0.994832	0.225494	0.196984
KEGG_PATHWAY	mmu05202:Transcriptional misregulation in cancer	4	9.7561	0.033063	MYCN, BCL6, MYC, MMP9	31	226	9565	5.46103	0.997121	0.239707	0.209399
KEGG_PATHWAY	mmu05222:Small cell lung cancer	3	7.31707	0.034779	MYC, AKT3, E2F1	31	94	9565	9.84729	0.997886	0.242062	0.211457
KEGG_PATHWAY	mmu05215:Prostate cancer	3	7.31707	0.0389345	AKT3, E2F1, MMP9	31	100	9565	9.25645	0.999002	0.255409	0.223116
KEGG_PATHWAY	mmu05142:Chagas disease	3	7.31707	0.0410804	IL10, AKT3, TLR4	31	103	9565	8.98685	0.999324	0.255409	0.223116
KEGG_PATHWAY	mmu05166:Human T-cell leukemia virus 1 infection	4	9.7561	0.0413608	MYC, AKT3, E2F1, ETS2	31	247	9565	4.99674	0.999357	0.255409	0.223116
KEGG_PATHWAY	mmu05132:Salmonella infection	4	9.7561	0.0434794	MYC, AKT3, TLR4, ACTB	31	252	9565	4.89759	0.999563	0.255409	0.223116
KEGG_PATHWAY	mmu05146:Amoebiasis	3	7.31707	0.0447547	IL10, TLR4, VCL	31	108	9565	8.57079	0.999653	0.255409	0.223116
KEGG_PATHWAY	mmu05145:Toxoplasmosis	3	7.31707	0.0455039	IL10, AKT3, TLR4	31	109	9565	8.49216	0.999698	0.255409	0.223116
KEGG_PATHWAY	mmu04670:Leukocyte transendothelial migration	3	7.31707	0.0532486	MMP9, ACTB, VCL	31	119	9565	7.77853	0.999927	0.289539	0.252931
KEGG_PATHWAY	mmu04152:AMPK signaling pathway	3	7.31707	0.0597599	AKT3, CD36, SIRT1	31	127	9565	7.28854	0.999978	0.315098	0.275258
KEGG_PATHWAY	mmu04550:Signaling pathways regulating pluripotency of stem cells	3	7.31707	0.0708931	MYC, ONECUT1, AKT3	31	140	9565	6.61175	0.999997	0.35683	0.311714
KEGG_PATHWAY	mmu04936:Alcoholic liver disease	3	7.31707	0.0717762	AKT3, TLR4, SIRT1	31	141	9565	6.56486	0.999998	0.35683	0.311714
KEGG_PATHWAY	mmu05226:Gastric cancer	3	7.31707	0.0798857	MYC, AKT3, E2F1	31	150	9565	6.17097	0.999999	0.386114	0.337295
KEGG_PATHWAY	mmu05160:Hepatitis C	3	7.31707	0.095939	MYC, AKT3, E2F1	31	167	9565	5.54279	1	0.451173	0.394128
KEGG_PATHWAY	mmu04630:JAK-STAT signaling pathway	3	7.31707	0.0998444	IL10, MYC, AKT3	31	171	9565	5.41313	1	0.457182	0.399377
Annotation of RA-validated targets expressed in human bladders
Input: 401 genes; unmapped: 3 genes; KEGG annotation: 300 out of 398 genes
Category	Term	Count	%	PValue	Genes	List Total	Pop Hits	Pop Total	Fold Enrichment	Bonferroni	Benjamini	FDR
KEGG_PATHWAY	hsa05200:Pathways in cancer	95	23.8693	8.69664e-43	ITGB1, CDKN1A, CDKN1B, SPI1, WNT2B, PTEN, LAMC2, FASLG, LAMC1, ETS1, IGF1R, CRKL, CCND2, CCND1, MYC, AKT2, AKT3, AKT1, RAC1, IL6R, JAK1, PDGFRB, PDGFRA, MAP2K1, TPM3, DAPK1, MMP1, MMP2, ARNT, WNT9A, AXIN2, MMP9, TGFBR1, TGFBR2, CCNA2, COL4A2, PIK3CA, CCNE2, COL4A1, TRAF3, KIT, AGTR1, BIRC5, ITGA6, MET, CRK, NOTCH2, CSF1R, HDAC2, NOTCH1, ROCK1, EPAS1, HDAC1, TCF7, LEF1, CXCR4, PIK3R2, HIF1A, DLL1,…	300	533	8534	5.07023	2.46985e-40	2.46985e-40	1.2871e-40
KEGG_PATHWAY	hsa04151:PI3K-Akt signaling pathway	65	16.3317	1.45688e-28	ITGB1, CDKN1A, CDKN1B, CHRM1, IRS1, ITGB3, PTEN, LAMC2, FASLG, LAMC1, PIK3CG, IGF1R, CCND2, CCND1, MYC, AKT2, AKT3, MYB, AKT1, ITGB8, RAC1, IL6R, JAK1, PDGFRB, PDGFRA, MAP2K1, TSC1, YWHAZ, COL4A2, PIK3CA, CCNE2, COL4A1, COL6A2, KIT, ITGA6, MET, PHLPP2, CSF1R, PHLPP1, PIK3R2, FOXO3, NRAS, BCL2L11, MAPK1, EIF4E, MCL1, ANGPT2, IFNB1, IGF1, MTOR, VEGFA, IL4, COL1A1, KITLG, IL6, CDK6, COL1A2, RPS6KB1,…	300	362	8534	5.10783	4.13753e-26	2.06877e-26	1.07809e-26
KEGG_PATHWAY	hsa04933:AGE-RAGE signaling pathway in diabetic complications	36	9.04523	3.19996e-26	CDKN1B, SERPINE1, PIK3R2, TNF, FOXO1, CDC42, NRAS, CCND1, AKT2, AKT3, CCL2, AKT1, MAPK1, RAC1, SMAD4, VCAM1, SMAD3, STAT1, PRKCE, MMP2, NFATC1, TGFBR1, TGFBR2, VEGFA, COL1A1, COL3A1, IL6, COL1A2, COL4A2, PIK3CA, COL4A1, CDK4, BCL2, AGTR1, BAX, KRAS	300	101	8534	10.1394	9.08788e-24	3.02929e-24	1.57865e-24
KEGG_PATHWAY	hsa05224:Breast cancer	40	10.0503	4.03386e-24	NOTCH2, CDKN1A, NOTCH1, WNT2B, TCF7, LEF1, PTEN, PIK3R2, DLL1, LRP6, IGF1R, NRAS, CCND1, MYC, AKT2, AKT3, AKT1, MAPK1, E2F3, WNT1, WNT4, MAP2K1, JAG1, FZD7, BRAF, IGF1, AXIN2, WNT9A, ESR1, MTOR, CDK6, PIK3CA, RPS6KB1, SP1, CDK4, KIT, BAX, KRAS, PGR, FGF10	300	148	8534	7.68829	1.14562e-21	2.86404e-22	1.49253e-22
KEGG_PATHWAY	hsa05205:Proteoglycans in cancer	45	11.3065	2.79305e-23	ITGB1, CDKN1A, WNT2B, ROCK1, SRC, ITGB3, TWIST1, FASLG, PIK3R2, HIF1A, TNF, IGF1R, CDC42, NRAS, CCND1, MYC, AKT2, AKT3, AKT1, MAPK1, RAC1, WNT1, WNT4, MAP2K1, FZD7, MMP2, CAV1, BRAF, IGF1, WNT9A, MMP9, ESR1, MTOR, VEGFA, COL1A1, TIAM1, COL1A2, PIK3CA, RPS6KB1, MDM2, PDCD4, KRAS, NANOG, MET, CD44	300	204	8534	6.275	7.93227e-21	1.58645e-21	8.26743e-22
KEGG_PATHWAY	hsa05165:Human papillomavirus infection	56	14.0704	5.2061e-23	ITGB1, CDKN1A, CDKN1B, WNT2B, ITGB3, PTEN, LAMC2, FASLG, LAMC1, TNF, CCND2, CCND1, AKT2, AKT3, AKT1, ITGB8, JAK1, PDGFRB, MAP2K1, TSC1, WNT9A, AXIN2, CCNA2, COL4A2, PIK3CA, CCNE2, COL4A1, TRAF3, COL6A2, ITGA6, NOTCH2, HDAC2, NOTCH1, HDAC1, TCF7, PIK3R2, FOXO1, CDC42, NRAS, MAPK1, WNT1, WNT4, JAG1, IFNB1, STAT1, FZD7, MTOR, VEGFA, COL1A1, CDK6, COL1A2, RPS6KB1, CDK4, MDM2, BAX, KRAS	300	333	8534	4.78382	1.47853e-20	2.46422e-21	1.28417e-21
KEGG_PATHWAY	hsa05206:MicroRNAs in cancer	54	13.5678	9.11856e-23	TRIM71, CDKN1A, CDKN1B, IRS1, ITGB3, PTEN, IRS2, BMI1, CRKL, CCND2, CCND1, MYC, DNMT3B, PDGFRB, PDGFRA, ABCC1, MAP2K1, PRKCE, DNMT3A, DICER1, MMP9, SIRT1, SERPINB5, FOXP1, PIK3CA, CCNE2, FSCN1, MET, CRK, CD44, NOTCH2, DNMT1, HDAC2, SLC45A3, NOTCH1, ROCK1, HDAC1, PIK3R2, NRAS, BCL2L11, MAPK1, E2F3, PAK4, MCL1, HMGA2, MTOR, VEGFA, CDK6, BCL2, MDM2, PDCD4, KRAS, MDM4, EZH2	300	312	8534	4.92346	2.58967e-20	3.69953e-21	1.92792e-21
KEGG_PATHWAY	hsa01521:EGFR tyrosine kinase inhibitor resistance	30	7.53769	1.59655e-22	SRC, PTEN, PIK3R2, FOXO3, IGF1R, NRAS, BCL2L11, AKT2, AKT3, AKT1, MAPK1, IL6R, EIF4E, JAK1, PDGFRB, PDGFRA, MAP2K1, BRAF, IGF1, MTOR, VEGFA, IL6, PIK3CA, RPS6KB1, AXL, BCL2, BAX, KRAS, MET, BCL2L1	300	80	8534	10.6675	4.53419e-20	5.66774e-21	2.95361e-21
KEGG_PATHWAY	hsa05220:Chronic myeloid leukemia	29	7.28643	7.97523e-22	CDKN1A, HDAC2, CDKN1B, HDAC1, PIK3R2, CRKL, NRAS, CCND1, MYC, AKT2, AKT3, AKT1, MAPK1, E2F3, MAP2K1, SMAD4, SMAD3, BRAF, TGFBR1, TGFBR2, NFKBIA, CDK6, PIK3CA, CDK4, MDM2, BAX, KRAS, CRK, BCL2L1	300	77	8534	10.7137	2.26497e-19	2.3356e-20	1.21714e-20
KEGG_PATHWAY	hsa01522:Endocrine resistance	32	8.0402	8.22394e-22	NOTCH2, CDKN1A, CDKN1B, NOTCH1, SRC, PIK3R2, DLL1, IGF1R, NRAS, CCND1, AKT2, AKT3, AKT1, MAPK1, E2F3, MAP2K1, CDKN2C, JAG1, MMP2, BRAF, IGF1, MMP9, ESR1, MTOR, PIK3CA, RPS6KB1, SP1, CDK4, BCL2, MDM2, BAX, KRAS	300	99	8534	9.19488	2.3356e-19	2.3356e-20	1.21714e-20
KEGG_PATHWAY	hsa04068:FoxO signaling pathway	35	8.79397	1.14161e-20	CDKN1A, CDKN1B, IRS1, PTEN, IRS2, FASLG, PIK3R2, FOXO3, FOXO1, IGF1R, NRAS, BCL2L11, CCND2, CCND1, AKT2, AKT3, AKT1, MAPK1, IL10, PLK4, MAP2K1, SMAD4, SMAD3, PLK2, BNIP3, BRAF, IGF1, SIRT1, TGFBR1, KLF2, TGFBR2, IL6, PIK3CA, MDM2, KRAS	300	133	8534	7.48596	3.24216e-18	2.94742e-19	1.53598e-19
KEGG_PATHWAY	hsa05212:Pancreatic cancer	28	7.03518	1.34411e-20	CDKN1A, PIK3R2, CDC42, CCND1, AKT2, AKT3, AKT1, MAPK1, E2F3, RAC1, JAK1, MAP2K1, SMAD4, SMAD3, STAT1, BRAF, TGFBR1, MTOR, TGFBR2, VEGFA, RAD51, CDK6, PIK3CA, RPS6KB1, CDK4, BAX, KRAS, BCL2L1	300	77	8534	10.3442	3.81727e-18	3.18106e-19	1.65773e-19
KEGG_PATHWAY	hsa05163:Human cytomegalovirus infection	44	11.0553	1.62852e-20	CDKN1A, ROCK1, SRC, ITGB3, CXCR4, FASLG, PIK3R2, TNF, GNAI1, CRKL, PPP3CA, NRAS, CCND1, MYC, AKT2, AKT3, CCL2, AKT1, MAPK1, E2F3, RAC1, IL6R, JAK1, MAP2K6, PDGFRA, MAP2K1, IFNB1, NFATC3, TSC1, NFATC1, MTOR, VEGFA, NFKBIA, IL6, CXCL12, CDK6, PIK3CA, RPS6KB1, SP1, CDK4, MDM2, BAX, KRAS, CRK	300	226	8534	5.53829	4.62501e-18	3.5577e-19	1.85401e-19
KEGG_PATHWAY	hsa04218:Cellular senescence	37	9.29648	4.05274e-20	CDKN1A, SERPINE1, PTEN, PIK3R2, FOXM1, FOXO3, ETS1, FOXO1, PPP3CA, NRAS, CCND2, CCND1, MYC, AKT2, AKT3, AKT1, MAPK1, E2F3, MAP2K6, MAP2K1, SMAD3, NFATC3, TSC1, NFATC1, SIRT1, TGFBR1, MTOR, TGFBR2, CCNA2, IL6, CDK6, PIK3CA, CCNE2, CDK4, MDM2, KRAS, VDAC1	300	157	8534	6.70399	1.15098e-17	8.22127e-19	4.28433e-19
KEGG_PATHWAY	hsa05226:Gastric cancer	35	8.79397	6.99126e-19	CDKN1A, CDKN1B, WNT2B, TCF7, LEF1, PIK3R2, LRP6, NRAS, CCND1, MYC, AKT2, AKT3, AKT1, MAPK1, E2F3, WNT1, WNT4, MAP2K1, SMAD4, SMAD3, FZD7, BRAF, AXIN2, WNT9A, TGFBR1, MTOR, TGFBR2, PIK3CA, CCNE2, RPS6KB1, BCL2, BAX, KRAS, MET, FGF10	300	150	8534	6.63756	1.98552e-16	1.32368e-17	6.89804e-18
KEGG_PATHWAY	hsa05215:Prostate cancer	29	7.28643	1.32587e-18	CDKN1A, CDKN1B, TCF7, LEF1, PTEN, PIK3R2, FOXO1, IGF1R, NRAS, CCND1, AKT2, AKT3, AKT1, MAPK1, E2F3, PDGFRB, PDGFRA, MAP2K1, BRAF, IGF1, MMP9, MTOR, NFKBIA, PIK3CA, CCNE2, BCL2, MDM2, KRAS, ERG	300	98	8534	8.41789	3.76548e-16	2.21721e-17	1.15545e-17
KEGG_PATHWAY	hsa05161:Hepatitis B	36	9.04523	1.3272e-18	CDKN1A, SRC, FASLG, PIK3R2, TNF, NRAS, MYC, AKT2, AKT3, AKT1, MAPK1, E2F3, JAK1, MAP2K6, MAP2K1, SMAD4, SMAD3, IFNB1, STAT1, NFATC3, BRAF, NFATC1, MMP9, YWHAZ, TGFBR1, TGFBR2, NFKBIA, CCNA2, IL6, PIK3CA, CCNE2, TRAF3, BCL2, BAX, BIRC5, KRAS	300	163	8534	6.2827	3.76925e-16	2.21721e-17	1.15545e-17
KEGG_PATHWAY	hsa05225:Hepatocellular carcinoma	36	9.04523	5.50313e-18	CDKN1A, WNT2B, TCF7, LEF1, PTEN, PIK3R2, LRP6, IGF1R, NRAS, CCND1, MYC, AKT2, AKT3, AKT1, MAPK1, E2F3, WNT1, WNT4, MAP2K1, SMAD4, SMAD3, FZD7, BRAF, AXIN2, WNT9A, TGFBR1, MTOR, TGFBR2, CDK6, PIK3CA, RPS6KB1, CDK4, BAX, KRAS, MET, BCL2L1	300	170	8534	6.024	1.56289e-15	8.68271e-17	4.5248e-17
KEGG_PATHWAY	hsa05210:Colorectal cancer	27	6.78392	6.81624e-18	CDKN1A, TCF7, LEF1, PIK3R2, NRAS, BCL2L11, CCND1, MYC, AKT2, AKT3, AKT1, MAPK1, RAC1, MAP2K1, SMAD4, SMAD3, BRAF, AXIN2, TGFBR1, MTOR, TGFBR2, PIK3CA, RPS6KB1, BCL2, BAX, BIRC5, KRAS	300	87	8534	8.82828	1.93581e-15	1.01885e-16	5.30949e-17
KEGG_PATHWAY	hsa04510:Focal adhesion	38	9.54774	4.08399e-17	ITGB1, ROCK1, SRC, ITGB3, PTEN, ILK, LAMC2, PIK3R2, LAMC1, IGF1R, CRKL, CDC42, CCND2, CCND1, AKT2, AKT3, AKT1, MAPK1, ITGB8, RAC1, PAK4, PDGFRB, PDGFRA, MAP2K1, CAV1, BRAF, IGF1, VEGFA, COL1A1, COL1A2, COL4A2, PIK3CA, COL4A1, COL6A2, BCL2, ITGA6, MET, CRK	300	203	8534	5.32499	1.15985e-14	5.79926e-16	3.02215e-16
KEGG_PATHWAY	hsa05218:Melanoma	24	6.03015	1.57235e-16	PDGFRB, PDGFRA, CDKN1A, MAP2K1, PTEN, BRAF, PIK3R2, IGF1, IGF1R, NRAS, CDK6, PIK3CA, CCND1, CDK4, AKT2, AKT3, MDM2, BAX, AKT1, MAPK1, KRAS, E2F3, MET, FGF10	300	73	8534	9.35233	3.15303e-14	2.12642e-15	1.10813e-15
KEGG_PATHWAY	hsa05166:Human T-cell leukemia virus 1 infection	39	9.79899	1.80659e-16	NRP1, CDKN1A, SPI1, PTEN, PIK3R2, ETS1, TNF, PPP3CA, NRAS, CCND2, CCND1, MYC, AKT2, AKT3, AKT1, MAPK1, E2F3, JAK1, MAP2K1, SMAD4, CDKN2C, MMP7, SMAD3, NFATC3, NFATC1, TGFBR1, TGFBR2, NFKBIA, CCNA2, FOSL1, KAT2B, IL6, PIK3CA, CCNE2, CDK4, BAX, KRAS, VDAC1, BCL2L1	300	224	8534	4.95277	6.30607e-14	2.33214e-15	1.21534e-15
KEGG_PATHWAY	hsa04066:HIF-1 signaling pathway	27	6.78392	4.13528e-15	CDKN1A, CDKN1B, TFRC, EPAS1, SERPINE1, PIK3R2, HIF1A, IGF1R, LDHA, AKT2, AKT3, AKT1, MAPK1, IL6R, EIF4E, MAP2K1, ANGPT2, ARNT, IGF1, MTOR, VEGFA, IL6, PIK3CA, RPS6KB1, BCL2, TEK, GAPDH	300	110	8534	6.98236	1.16662e-12	5.10617e-14	2.66096e-14
KEGG_PATHWAY	hsa05167:Kaposi sarcoma-associated herpesvirus infection	35	8.79397	4.56501e-15	CDKN1A, SRC, TCF7, LEF1, PIK3R2, HIF1A, PIK3CG, PPP3CA, NRAS, CCND1, MYC, AKT2, AKT3, AKT1, MAPK1, E2F3, RAC1, JAK1, MAP2K6, MAP2K1, ANGPT2, IFNB1, STAT1, NFATC3, NFATC1, MTOR, VEGFA, NFKBIA, IL6, CDK6, PIK3CA, TRAF3, CDK4, BAX, KRAS	300	196	8534	5.07976	1.29274e-12	5.40192e-14	2.81509e-14
KEGG_PATHWAY	hsa05222:Small cell lung cancer	25	6.28141	5.79769e-15	ITGB1, CDKN1A, CDKN1B, PTEN, LAMC2, PIK3R2, LAMC1, CCND1, MYC, AKT2, AKT3, AKT1, E2F3, NFKBIA, CDK6, COL4A2, PIK3CA, CCNE2, COL4A1, TRAF3, CDK4, BCL2, BAX, ITGA6, BCL2L1	300	93	8534	7.64695	1.63958e-12	6.35525e-14	3.31189e-14
KEGG_PATHWAY	hsa05214:Glioma	23	5.77889	5.81819e-15	PDGFRB, PDGFRA, CDKN1A, MAP2K1, PTEN, BRAF, PIK3R2, IGF1, MTOR, IGF1R, NRAS, CDK6, PIK3CA, CCND1, CDK4, AKT2, AKT3, MDM2, BAX, AKT1, MAPK1, KRAS, E2F3	300	76	8534	8.60886	1.63958e-12	6.35525e-14	3.31189e-14
KEGG_PATHWAY	hsa05211:Renal cell carcinoma	22	5.52764	1.11384e-14	CDKN1A, MAP2K1, EPAS1, ARNT, BRAF, PIK3R2, ETS1, HIF1A, CRKL, VEGFA, CDC42, NRAS, PIK3CA, AKT2, AKT3, AKT1, MAPK1, KRAS, RAC1, MET, CRK, PAK4	300	70	8534	8.94038	3.15303e-12	1.17159e-13	6.10549e-14
KEGG_PATHWAY	hsa05213:Endometrial cancer	20	5.02513	4.94606e-14	CDKN1A, MAP2K1, LEF1, TCF7, PTEN, ILK, BRAF, PIK3R2, AXIN2, FOXO3, NRAS, PIK3CA, CCND1, MYC, AKT2, AKT3, BAX, AKT1, MAPK1, KRAS	300	59	8534	9.64294	1.40625e-11	5.01672e-13	2.61435e-13
KEGG_PATHWAY	hsa04550:Signaling pathways regulating pluripotency of stem cells	29	7.28643	7.0446e-14	WNT2B, TCF7, PIK3R2, BMI1, IGF1R, SOX2, NRAS, MYC, AKT2, AKT3, AKT1, MAPK1, WNT1, JAK1, WNT4, MAP2K1, SMAD4, SMAD3, FZD7, INHBB, IGF1, AXIN2, WNT9A, KLF4, POU5F1, MEIS1, PIK3CA, KRAS, NANOG	300	144	8534	5.72884	2.00218e-11	6.89884e-13	3.59517e-13
KEGG_PATHWAY	hsa05219:Bladder cancer	17	4.27136	1.61961e-13	CDKN1A, MAP2K1, DAPK1, MMP1, SRC, MMP2, BRAF, MMP9, VEGFA, NRAS, CCND1, CDK4, MYC, MDM2, MAPK1, KRAS, E2F3	300	41	8534	11.795	4.60028e-11	1.53323e-12	7.99008e-13
KEGG_PATHWAY	hsa05202:Transcriptional misregulation in cancer	33	8.29146	2.39986e-13	CSF1R, CDKN1A, CEBPB, HDAC2, CDKN1B, SPI1, SLC45A3, HDAC1, BMI1, FOXO1, IGF1R, HOXA9, FUT8, CCND2, MYC, CDKN2C, PBX3, HMGA2, IGF1, MMP9, FLI1, RUNX2, TGFBR2, CCNA2, IL6, MEIS1, MYCN, SP1, MDM2, BAX, ERG, MET, BCL2L1	300	198	8534	4.74111	6.81686e-11	2.19858e-12	1.14574e-12
KEGG_PATHWAY	hsa05235:PD-L1 expression and PD-1 checkpoint pathway in cancer	23	5.77889	2.74518e-13	CD274, MAP2K1, STAT1, PTEN, NFATC3, NFATC1, PIK3R2, HIF1A, MTOR, NFKBIA, ZAP70, PPP3CA, NRAS, PIK3CA, RPS6KB1, AKT2, AKT3, CD28, AKT1, MAPK1, KRAS, JAK1, MAP2K6	300	90	8534	7.2697	7.79745e-11	2.43635e-12	1.26965e-12
KEGG_PATHWAY	hsa05221:Acute myeloid leukemia	20	5.02513	8.91943e-13	CSF1R, MAP2K1, SPI1, LEF1, TCF7, BRAF, PIK3R2, MTOR, CCNA2, NRAS, PIK3CA, CCND1, RPS6KB1, MYC, AKT2, KIT, AKT3, AKT1, MAPK1, KRAS	300	68	8534	8.36667	2.53315e-10	7.67612e-12	4.00023e-12
KEGG_PATHWAY	hsa04015:Rap1 signaling pathway	33	8.29146	1.65583e-12	ITGB1, CSF1R, SRC, ITGB3, CTNND1, PIK3R2, GNAI1, IGF1R, CRKL, CDC42, NRAS, AKT2, AKT3, AKT1, MAPK1, RAC1, MAP2K6, PDGFRB, PDGFRA, MAP2K1, ANGPT2, BRAF, IGF1, VEGFA, TIAM1, KITLG, PIK3CA, KIT, KRAS, TEK, MET, CRK, FGF10	300	212	8534	4.42802	4.70243e-10	1.38311e-11	7.20774e-12
KEGG_PATHWAY	hsa05169:Epstein-Barr virus infection	32	8.0402	3.14899e-12	CDKN1A, HDAC2, CDKN1B, HDAC1, PIK3R2, TNF, BCL2L11, CCND2, CCND1, MYC, AKT2, AKT3, AKT1, E2F3, RAC1, JAK1, MAP2K6, IFNB1, STAT1, RUNX3, NFKBIA, CCNA2, IL6, CDK6, PIK3CA, CCNE2, TRAF3, CDK4, BCL2, MDM2, BAX, CD44	300	204	8534	4.46222	8.94326e-10	2.55518e-11	1.33157e-11
KEGG_PATHWAY	hsa04919:Thyroid hormone signaling pathway	25	6.28141	3.57371e-12	NOTCH2, HDAC2, NOTCH1, HDAC1, SRC, ITGB3, PIK3R2, HIF1A, FOXO1, NRAS, CCND1, MYC, AKT2, AKT3, AKT1, MAPK1, WNT4, MAP2K1, STAT1, ESR1, MTOR, KAT2B, PIK3CA, MDM2, KRAS	300	122	8534	5.82923	1.01493e-09	2.81926e-11	1.46919e-11
KEGG_PATHWAY	hsa04150:mTOR signaling pathway	28	7.03518	5.09923e-12	WNT2B, CAB39, IRS1, PTEN, PIK3R2, TNF, LRP6, IGF1R, NRAS, AKT2, AKT3, AKT1, MAPK1, RICTOR, WNT1, EIF4E, WNT4, MAP2K1, FZD7, TSC1, BRAF, IGF1, WNT9A, MTOR, SLC7A5, PIK3CA, RPS6KB1, KRAS	300	158	8534	5.04118	1.44819e-09	3.914e-11	2.03969e-11
KEGG_PATHWAY	hsa04213:Longevity regulating pathway - multiple species	18	4.52261	2.04412e-11	HDAC2, IRS1, HDAC1, PIK3R2, IRS2, IGF1, FOXO3, SIRT1, FOXO1, MTOR, IGF1R, NRAS, PIK3CA, RPS6KB1, AKT2, AKT3, AKT1, KRAS	300	62	8534	8.25871	5.8053e-09	1.52771e-10	7.96132e-11
KEGG_PATHWAY	hsa05230:Central carbon metabolism in cancer	19	4.77387	2.20542e-11	PDGFRB, PDGFRA, MAP2K1, PTEN, PIK3R2, HIF1A, MTOR, SLC7A5, LDHA, NRAS, PIK3CA, MYC, AKT2, KIT, AKT3, AKT1, MAPK1, KRAS, MET	300	71	8534	7.61249	6.26337e-09	1.60599e-10	8.36927e-11
KEGG_PATHWAY	hsa05135:Yersinia infection	25	6.28141	5.58766e-11	ITGB1, ROCK1, SRC, PIK3R2, TNF, CRKL, CDC42, AKT2, AKT3, CCL2, AKT1, MAPK1, RAC1, MAP2K6, IL10, MAP2K1, IFNB1, NFATC3, NFATC1, NFKBIA, ZAP70, IL6, PIK3CA, CRK, ARF6	300	138	8534	5.15338	1.5869e-08	3.96724e-10	2.06744e-10
KEGG_PATHWAY	hsa05417:Lipid and atherosclerosis	31	7.78894	7.35864e-11	SRC, FASLG, PIK3R2, TNF, CDC42, PPP3CA, NRAS, AKT2, AKT3, CCL2, AKT1, MAPK1, CD36, RAC1, MAP2K6, XBP1, VCAM1, IFNB1, MMP1, HSPA4, NFATC3, NFATC1, MMP9, NFKBIA, IL6, PIK3CA, TRAF3, BCL2, BAX, KRAS, BCL2L1	300	216	8534	4.08262	2.08986e-08	5.09721e-10	2.65629e-10
KEGG_PATHWAY	hsa04010:MAPK signaling pathway	36	9.04523	2.55347e-10	CSF1R, FASLG, TNF, IGF1R, CRKL, CDC42, PPP3CA, NRAS, MYC, AKT2, AKT3, AKT1, MAPK1, MAP3K9, RAC1, MAP4K3, MAP2K6, PDGFRB, PDGFRA, MAP2K1, ANGPT2, NFATC3, BRAF, NFATC1, IGF1, TGFBR1, TGFBR2, VEGFA, KITLG, KIT, KRAS, PTPN7, TEK, MET, CRK, FGF10	300	300	8534	3.4136	7.25186e-08	1.72663e-09	8.99795e-10
KEGG_PATHWAY	hsa05223:Non-small cell lung cancer	18	4.52261	3.44416e-10	CDKN1A, MAP2K1, BRAF, PIK3R2, FOXO3, NRAS, CDK6, PIK3CA, CCND1, CDK4, AKT2, AKT3, BAX, AKT1, MAPK1, KRAS, E2F3, MET	300	73	8534	7.01425	9.78141e-08	2.27475e-09	1.18543e-09
KEGG_PATHWAY	hsa04062:Chemokine signaling pathway	28	7.03518	5.86423e-10	ROCK1, SRC, CXCR4, PIK3R2, FOXO3, GNAI1, PIK3CG, CRKL, CDC42, NRAS, AKT2, CXCR3, AKT3, CCL2, AKT1, MAPK1, RAC1, MAP2K1, CCL22, STAT1, BRAF, NFKBIA, TIAM1, CXCL11, CXCL12, PIK3CA, KRAS, CRK	300	193	8534	4.12698	1.66544e-07	3.7851e-09	1.97252e-09
KEGG_PATHWAY	hsa04926:Relaxin signaling pathway	23	5.77889	6.28491e-10	MAP2K1, MMP1, SRC, MMP2, PIK3R2, MMP9, TGFBR1, GNAI1, TGFBR2, VEGFA, NFKBIA, COL1A1, COL3A1, NRAS, COL1A2, COL4A2, PIK3CA, COL4A1, AKT2, AKT3, AKT1, MAPK1, KRAS	300	130	8534	5.03287	1.78491e-07	3.95803e-09	2.06264e-09
KEGG_PATHWAY	hsa05131:Shigellosis	32	8.0402	6.4109e-10	ITGB1, ARF1, ROCK1, SRC, ILK, PIK3R2, FOXO3, TNF, FOXO1, CRKL, CDC42, AKT2, AKT3, AKT1, MAPK1, RAC1, IFNB1, PRKCE, BNIP3, MTOR, NFKBIA, PIK3CA, RPS6KB1, BCL2, MDM2, BAX, VDAC1, CRK, CD44, NAIP, BCL2L1, ARF6	300	250	8534	3.64117	1.8207e-07	3.95803e-09	2.06264e-09
KEGG_PATHWAY	hsa04012:ErbB signaling pathway	19	4.77387	6.72278e-10	CDKN1A, MAP2K1, CDKN1B, SRC, BRAF, PIK3R2, MTOR, CRKL, NRAS, PIK3CA, RPS6KB1, MYC, AKT2, AKT3, AKT1, MAPK1, KRAS, CRK, PAK4	300	86	8534	6.28473	1.90927e-07	4.06228e-09	2.11696e-09
KEGG_PATHWAY	hsa04360:Axon guidance	27	6.78392	9.94925e-10	ROBO2, ITGB1, NRP1, ROCK1, SRC, ILK, CXCR4, PIK3R2, GNAI1, CDC42, PPP3CA, NRAS, RGS3, MAPK1, RAC1, SRGAP2, SRGAP1, WNT4, PAK4, EPHA5, TRPC5, NFATC3, L1CAM, CXCL12, PIK3CA, KRAS, MET	300	184	8534	4.17424	2.82559e-07	5.88664e-09	3.06768e-09
KEGG_PATHWAY	hsa04152:AMPK signaling pathway	22	5.52764	1.13089e-09	CAB39, IRS1, TSC1, PIK3R2, IRS2, IGF1, FOXO3, SIRT1, FOXO1, MTOR, IGF1R, CCNA2, RAB14, PIK3CA, CCND1, RPS6KB1, HNF4A, AKT2, AKT3, AKT1, CD36, CFTR	300	122	8534	5.12973	3.21172e-07	6.55454e-09	3.41575e-09
KEGG_PATHWAY	hsa05160:Hepatitis C	25	6.28141	1.15587e-09	CDKN1A, FASLG, PIK3R2, TNF, NRAS, CCND1, MYC, AKT2, AKT3, AKT1, MAPK1, E2F3, JAK1, MAP2K1, IFNB1, STAT1, BRAF, YWHAZ, NFKBIA, CDK6, PIK3CA, TRAF3, CDK4, BAX, KRAS	300	159	8534	4.47275	3.28267e-07	6.56533e-09	3.42137e-09
KEGG_PATHWAY	hsa05170:Human immunodeficiency virus 1 infection	29	7.28643	1.19107e-09	CXCR4, FASLG, PIK3R2, TNF, GNAI1, CRKL, PPP3CA, NRAS, AP1G1, AKT2, AKT3, AKT1, MAPK1, RAC1, MAP2K6, PAK4, MAP2K1, IFNB1, NFATC3, NFATC1, MTOR, NFKBIA, PIK3CA, RPS6KB1, BCL2, BAX, KRAS, CRK, BCL2L1	300	213	8534	3.87302	3.38265e-07	6.63265e-09	3.45645e-09
KEGG_PATHWAY	hsa04211:Longevity regulating pathway	19	4.77387	1.47039e-09	IRS1, TSC1, PIK3R2, IRS2, IGF1, FOXO3, SIRT1, FOXO1, MTOR, IGF1R, NRAS, PIK3CA, RPS6KB1, AKT2, AKT3, BAX, AKT1, KRAS, EIF4E	300	90	8534	6.00541	4.17591e-07	8.0306e-09	4.18496e-09
KEGG_PATHWAY	hsa04014:Ras signaling pathway	30	7.53769	3.57422e-09	CSF1R, FASLG, PIK3R2, ETS1, IGF1R, CDC42, NRAS, AKT2, AKT3, AKT1, MAPK1, RAC1, PAK4, PDGFRB, PDGFRA, MAP2K1, ANGPT2, IGF1, VEGFA, TIAM1, ZAP70, KITLG, PIK3CA, KIT, KRAS, TEK, MET, FGF10, BCL2L1, ARF6	300	238	8534	3.58571	1.01508e-06	1.91524e-08	9.98084e-09
KEGG_PATHWAY	hsa04380:Osteoclast differentiation	23	5.77889	4.05607e-09	CSF1R, MAP2K1, SPI1, IFNB1, STAT1, ITGB3, NFATC1, PIK3R2, TNF, TGFBR1, TGFBR2, NFKBIA, FOSL1, PPP3CA, PIK3CA, CTSK, AKT2, AKT3, AKT1, MAPK1, RAC1, JAK1, MAP2K6	300	143	8534	4.57534	1.15192e-06	2.13319e-08	1.11166e-08
KEGG_PATHWAY	hsa04722:Neurotrophin signaling pathway	21	5.27638	5.10517e-09	MAP2K1, IRS1, BRAF, FASLG, PIK3R2, FOXO3, CRKL, CDC42, NFKBIA, NRAS, PIK3CA, AKT2, ARHGDIB, AKT3, BCL2, BAX, AKT1, MAPK1, KRAS, RAC1, CRK	300	120	8534	4.97817	1.44987e-06	2.63612e-08	1.37375e-08
KEGG_PATHWAY	hsa05207:Chemical carcinogenesis - receptor activation	28	7.03518	6.57727e-09	NOTCH2, SRC, PIK3R2, DLL1, GNAI1, NRAS, CCND1, MYC, AKT2, AKT3, AKT1, MAPK1, WNT1, MAP2K1, JAG1, ARNT, KLF4, ESR1, MTOR, VEGFA, KLF5, PIK3CA, RPS6KB1, BCL2, BIRC5, KRAS, PGR, FGF10	300	215	8534	3.70468	1.86794e-06	3.33561e-08	1.73828e-08
KEGG_PATHWAY	hsa04660:T cell receptor signaling pathway	21	5.27638	6.86468e-09	IL10, MAP2K1, NFATC3, NFATC1, PIK3R2, TNF, CDC42, IL4, NFKBIA, ZAP70, PPP3CA, NRAS, PIK3CA, CDK4, AKT2, AKT3, CD28, AKT1, MAPK1, KRAS, PAK4	300	122	8534	4.89656	1.94957e-06	3.4203e-08	1.78241e-08
KEGG_PATHWAY	hsa05162:Measles	22	5.52764	1.29077e-08	CDKN1B, IFNB1, STAT1, FASLG, PIK3R2, NFKBIA, IL6, CDK6, CCND2, PIK3CA, CCNE2, CCND1, TRAF3, CDK4, AKT2, AKT3, CD28, BCL2, BAX, AKT1, JAK1, BCL2L1	300	139	8534	4.50235	3.66579e-06	6.32034e-08	3.2937e-08
KEGG_PATHWAY	hsa04917:Prolactin signaling pathway	16	4.0201	1.61323e-08	MAP2K1, STAT1, SRC, PIK3R2, FOXO3, ESR1, NRAS, CCND2, PIK3CA, CCND1, AKT2, AKT3, AKT1, MAPK1, KRAS, SOCS7	300	71	8534	6.41052	4.58155e-06	7.76536e-08	4.04674e-08
KEGG_PATHWAY	hsa04630:JAK-STAT signaling pathway	24	6.03015	1.77349e-08	IL10, PDGFRB, PDGFRA, CDKN1A, IFNB1, STAT1, MPL, PIK3R2, MTOR, IL4, IL6, CCND2, PIK3CA, CCND1, MYC, AKT2, AKT3, BCL2, AKT1, IL6R, SOCS7, JAK1, MCL1, BCL2L1	300	168	8534	4.06381	5.03669e-06	8.39451e-08	4.3746e-08
KEGG_PATHWAY	hsa04934:Cushing syndrome	23	5.77889	1.87314e-08	CDKN1A, MAP2K1, CDKN1B, CDKN2C, WNT2B, FZD7, LEF1, TCF7, ARNT, BRAF, AXIN2, WNT9A, GNAI1, CDK6, CCNE2, CCND1, SP1, CDK4, AGTR1, MAPK1, E2F3, WNT1, WNT4	300	155	8534	4.22112	5.3197e-06	8.72084e-08	4.54466e-08
KEGG_PATHWAY	hsa04625:C-type lectin receptor signaling pathway	19	4.77387	1.93028e-08	IL10, CCL22, STAT1, SRC, NFATC3, NFATC1, PIK3R2, TNF, NFKBIA, PPP3CA, IL6, NRAS, PIK3CA, AKT2, AKT3, MDM2, AKT1, MAPK1, KRAS	300	105	8534	5.14749	5.48198e-06	8.84193e-08	4.60777e-08
KEGG_PATHWAY	hsa04668:TNF signaling pathway	20	5.02513	2.58332e-08	MAP2K1, CEBPB, VCAM1, JAG1, IFNB1, PIK3R2, TNF, MMP9, NFKBIA, MMP14, IL6, ADAM17, PIK3CA, TRAF3, AKT2, AKT3, CCL2, AKT1, MAPK1, MAP2K6	300	119	8534	4.78095	7.3366e-06	1.16454e-07	6.06875e-08
KEGG_PATHWAY	hsa05216:Thyroid cancer	12	3.01508	3.08246e-08	CDKN1A, MAP2K1, NRAS, CCND1, TPM3, MYC, TCF7, LEF1, BAX, MAPK1, BRAF, KRAS	300	37	8534	9.22595	8.75414e-06	1.36784e-07	7.12818e-08
KEGG_PATHWAY	hsa04810:Regulation of actin cytoskeleton	28	7.03518	3.42252e-08	ITGB1, CHRM1, ROCK1, SRC, ITGB3, CXCR4, PIK3R2, CRKL, CDC42, NRAS, AKT2, AKT3, AKT1, MAPK1, ITGB8, RAC1, PAK4, PDGFRB, PDGFRA, MAP2K1, BRAF, TIAM1, CXCL12, PIK3CA, KRAS, ITGA6, CRK, FGF10	300	232	8534	3.43322	9.71992e-06	1.49538e-07	7.79282e-08
KEGG_PATHWAY	hsa04115:p53 signaling pathway	16	4.0201	3.54224e-08	CDKN1A, SERPINE1, PTEN, IGF1, PPM1D, SERPINB5, CDK6, CCND2, CCNE2, CCND1, CDK4, MDM2, BCL2, BAX, MDM4, BCL2L1	300	75	8534	6.06862	1.00599e-05	1.52424e-07	7.94321e-08
KEGG_PATHWAY	hsa05203:Viral carcinogenesis	26	6.53266	4.45625e-08	CDKN1A, HDAC2, CDKN1B, HDAC1, SRC, HDAC11, PIK3R2, CDC42, NRAS, CCND2, CCND1, MAPK1, RAC1, JAK1, YWHAZ, NFKBIA, CCNA2, KAT2B, CDK6, PIK3CA, CCNE2, TRAF3, CDK4, MDM2, BAX, KRAS	300	205	8534	3.60787	1.26557e-05	1.88892e-07	9.84366e-08
KEGG_PATHWAY	hsa04370:VEGF signaling pathway	14	3.51759	1.08579e-07	MAP2K1, SRC, PIK3R2, VEGFA, CDC42, PPP3CA, NRAS, PIK3CA, AKT2, AKT3, AKT1, MAPK1, KRAS, RAC1	300	60	8534	6.63756	3.08359e-05	4.53477e-07	2.36319e-07
KEGG_PATHWAY	hsa04620:Toll-like receptor signaling pathway	18	4.52261	2.02675e-07	MAP2K1, IFNB1, STAT1, PIK3R2, TNF, NFKBIA, CXCL11, IL6, PIK3CA, TRAF3, CTSK, AKT2, AKT3, AKT1, MAPK1, RAC1, JAK1, MAP2K6	300	109	8534	4.69761	5.75579e-05	8.2228e-07	4.28512e-07
KEGG_PATHWAY	hsa04659:Th17 cell differentiation	18	4.52261	2.02675e-07	SMAD4, SMAD3, STAT1, NFATC3, NFATC1, HIF1A, TGFBR1, MTOR, TGFBR2, IL4, NFKBIA, ZAP70, PPP3CA, IL6, MAPK1, IL6R, JAK1, IL17A	300	109	8534	4.69761	5.75579e-05	8.2228e-07	4.28512e-07
KEGG_PATHWAY	hsa04210:Apoptosis	20	5.02513	2.32196e-07	MAP2K1, DFFA, FASLG, PIK3R2, TNF, NFKBIA, NRAS, BCL2L11, PIK3CA, CTSK, AKT2, AKT3, BCL2, BAX, BIRC5, AKT1, MAPK1, KRAS, MCL1, BCL2L1	300	136	8534	4.18333	6.59414e-05	9.28783e-07	4.84013e-07
KEGG_PATHWAY	hsa01524:Platinum drug resistance	15	3.76884	2.53093e-07	CDKN1A, FASLG, PIK3R2, PIK3CA, AKT2, AKT3, MDM2, BCL2, REV3L, BAX, BIRC5, AKT1, MAPK1, ATP7A, BCL2L1	300	75	8534	5.68933	7.18759e-05	9.98313e-07	5.20247e-07
KEGG_PATHWAY	hsa05231:Choline metabolism in cancer	17	4.27136	2.81701e-07	PDGFRB, PDGFRA, MAP2K1, TSC1, PIK3R2, HIF1A, MTOR, NRAS, PIK3CA, RPS6KB1, SP1, AKT2, AKT3, AKT1, MAPK1, KRAS, RAC1	300	99	8534	4.88478	7.99998e-05	1.09593e-06	5.71119e-07
KEGG_PATHWAY	hsa05145:Toxoplasmosis	18	4.52261	3.03413e-07	IL10, ITGB1, STAT1, LAMC2, LAMC1, TNF, PIK3CG, GNAI1, NFKBIA, AKT2, AKT3, BCL2, AKT1, MAPK1, ITGA6, JAK1, MAP2K6, BCL2L1	300	112	8534	4.57179	8.61656e-05	1.16445e-06	6.06826e-07
KEGG_PATHWAY	hsa04371:Apelin signaling pathway	20	5.02513	3.68962e-07	MAP2K1, SMAD4, JAG1, SMAD3, PRKCE, SERPINE1, TGFBR1, MTOR, PIK3CG, GNAI1, KLF2, NRAS, CCND1, RPS6KB1, AKT2, AKT3, AGTR1, AKT1, MAPK1, KRAS	300	140	8534	4.06381	0.00010478	1.39713e-06	7.28084e-07
KEGG_PATHWAY	hsa04140:Autophagy - animal	22	5.52764	4.0455e-07	MAP2K1, DAPK1, IRS1, MTMR14, BNIP3, PTEN, TSC1, PIK3R2, IRS2, HIF1A, MTOR, IGF1R, NRAS, PIK3CA, RPS6KB1, AKT2, AKT3, BCL2, AKT1, MAPK1, KRAS, BCL2L1	300	169	8534	3.70312	0.000114886	1.51174e-06	7.87808e-07
KEGG_PATHWAY	hsa05142:Chagas disease	17	4.27136	4.9288e-07	IL10, IFNB1, SERPINE1, FASLG, PIK3R2, TNF, TGFBR1, GNAI1, TGFBR2, NFKBIA, IL6, PIK3CA, AKT2, AKT3, CCL2, AKT1, MAPK1	300	103	8534	4.69508	0.000139968	1.81789e-06	9.47354e-07
KEGG_PATHWAY	hsa04148:Efferocytosis	21	5.27638	5.13928e-07	IL10, MAP2K1, CEBPB, ITGB3, DNMT3A, NFATC3, ARNT, NFATC1, MERTK, HIF1A, SIRT1, CRKL, ADAM17, RAB14, AXL, ADAM9, MAPK1, CD36, RAC1, CD24, CRK	300	157	8534	3.80497	0.000145945	1.87122e-06	9.75145e-07
KEGG_PATHWAY	hsa04310:Wnt signaling pathway	22	5.52764	6.61749e-07	SMAD4, SMAD3, WNT2B, MMP7, FZD7, LEF1, TCF7, NFATC3, NFATC1, AXIN2, WNT9A, SIRT1, DKK1, LRP6, FOSL1, PPP3CA, CCND2, CCND1, MYC, RAC1, WNT1, WNT4	300	174	8534	3.5967	0.000187919	2.37895e-06	1.23973e-06
KEGG_PATHWAY	hsa04520:Adherens junction	16	4.0201	6.86208e-07	SMAD4, YES1, SMAD3, ROCK1, SRC, LEF1, TCF7, CTNND1, TGFBR1, TGFBR2, IGF1R, CDC42, SNAI1, MAPK1, RAC1, MET	300	93	8534	4.89405	0.000194864	2.43604e-06	1.26949e-06
KEGG_PATHWAY	hsa04072:Phospholipase D signaling pathway	20	5.02513	9.81574e-07	PDGFRB, PDGFRA, MAP2K1, ARF1, TSC1, PIK3R2, MTOR, PIK3CG, NRAS, KITLG, GRM7, PIK3CA, AKT2, KIT, AKT3, AGTR1, AKT1, MAPK1, KRAS, ARF6	300	149	8534	3.81834	0.000278728	3.44157e-06	1.79349e-06
KEGG_PATHWAY	hsa04071:Sphingolipid signaling pathway	18	4.52261	1.0553e-06	MAP2K1, ABCC1, ROCK1, PRKCE, PTEN, PIK3R2, TNF, GNAI1, NRAS, PIK3CA, AKT2, AKT3, BCL2, BAX, AKT1, MAPK1, KRAS, RAC1	300	122	8534	4.19705	0.00029966	3.6109e-06	1.88174e-06
KEGG_PATHWAY	hsa04935:Growth hormone synthesis, secretion and action	18	4.52261	1.0553e-06	MAP2K1, IRS1, STAT1, PIK3R2, IRS2, IGF1, MTOR, GNAI1, CRKL, NRAS, PIK3CA, AKT2, AKT3, AKT1, MAPK1, KRAS, CRK, MAP2K6	300	122	8534	4.19705	0.00029966	3.6109e-06	1.88174e-06
KEGG_PATHWAY	hsa04910:Insulin signaling pathway	19	4.77387	1.36358e-06	MAP2K1, IRS1, BRAF, TSC1, PIK3R2, IRS2, FOXO1, MTOR, CRKL, NRAS, PIK3CA, RPS6KB1, AKT2, AKT3, AKT1, MAPK1, KRAS, CRK, EIF4E	300	138	8534	3.91657	0.000387182	4.6102e-06	2.4025e-06
KEGG_PATHWAY	hsa04611:Platelet activation	18	4.52261	1.6723e-06	FGB, ITGB1, FGA, ROCK1, SRC, ITGB3, FGG, PIK3R2, PIK3CG, GNAI1, COL1A1, COL3A1, COL1A2, PIK3CA, AKT2, AKT3, AKT1, MAPK1	300	126	8534	4.06381	0.000474821	5.58745e-06	2.91177e-06
KEGG_PATHWAY	hsa04390:Hippo signaling pathway	20	5.02513	2.19134e-06	SMAD4, SMAD3, WNT2B, FZD7, LEF1, TCF7, SERPINE1, AXIN2, WNT9A, YWHAZ, TGFBR1, TGFBR2, SOX2, LATS2, CCND2, CCND1, MYC, BIRC5, WNT1, WNT4	300	157	8534	3.62378	0.000622146	7.2365e-06	3.77114e-06
KEGG_PATHWAY	hsa05415:Diabetic cardiomyopathy	23	5.77889	2.6614e-06	SMAD3, IRS1, NDUFA4, MMP2, PTEN, PIK3R2, MMP9, TGFBR1, MTOR, TGFBR2, COL1A1, COL3A1, COL1A2, PIK3CA, SP1, AKT2, AKT3, AGTR1, AKT1, VDAC1, CD36, RAC1, GAPDH	300	205	8534	3.19158	0.000755554	8.6878e-06	4.52745e-06
KEGG_PATHWAY	hsa04664:Fc epsilon RI signaling pathway	13	3.26633	4.03762e-06	MAP2K1, PIK3R2, TNF, IL4, NRAS, PIK3CA, AKT2, AKT3, AKT1, MAPK1, KRAS, RAC1, MAP2K6	300	69	8534	5.35952	0.00114603	1.30305e-05	6.79054e-06
KEGG_PATHWAY	hsa04350:TGF-beta signaling pathway	16	4.0201	4.7855e-06	SMAD4, HDAC2, TGIF2, SMAD3, ROCK1, TFRC, HDAC1, INHBB, TNF, TGFBR1, TGFBR2, RPS6KB1, SP1, MYC, MAPK1, FBN1	300	108	8534	4.21432	0.00135816	1.52706e-05	7.9579e-06
KEGG_PATHWAY	hsa05168:Herpes simplex virus 1 infection	21	5.27638	5.3386e-06	IFNB1, STAT1, SRC, ITGB3, FASLG, TSC1, PIK3R2, TNF, MTOR, NFKBIA, IL6, PIK3CA, TRAF3, AKT2, AKT3, BCL2, BAX, CCL2, AKT1, JAK1, BCL2L1	300	182	8534	3.28231	0.00151502	1.6779e-05	8.74401e-06
KEGG_PATHWAY	hsa04931:Insulin resistance	16	4.0201	5.37639e-06	IRS1, PRKCE, PTEN, PIK3R2, IRS2, TNF, FOXO1, MTOR, NFKBIA, IL6, PIK3CA, RPS6KB1, AKT2, AKT3, AKT1, CD36	300	109	8534	4.17566	0.00152573	1.6779e-05	8.74401e-06
KEGG_PATHWAY	hsa05132:Salmonella infection	25	6.28141	7.11625e-06	ARF1, DCTN4, TCF7, LEF1, TNF, PIK3CG, CDC42, PODXL, MYC, AKT2, AKT3, MYO6, AKT1, MAPK1, RAC1, MAP2K6, MAP2K1, NFKBIA, IL6, PIK3CA, BCL2, BAX, GAPDH, NAIP, ARF6	300	251	8534	2.83333	0.00201898	2.19676e-05	1.14479e-05
KEGG_PATHWAY	hsa05418:Fluid shear stress and atherosclerosis	18	4.52261	7.97085e-06	VCAM1, SRC, ITGB3, MMP2, CAV1, PIK3R2, TNF, MMP9, KLF2, VEGFA, PIK3CA, AKT2, AKT3, BCL2, CCL2, AKT1, RAC1, MAP2K6	300	141	8534	3.63149	0.00226117	2.43411e-05	1.26848e-05
KEGG_PATHWAY	hsa05164:Influenza A	20	5.02513	9.29031e-06	MAP2K1, IFNB1, STAT1, FASLG, PIK3R2, TNF, NFKBIA, IL6, CDK6, PIK3CA, TRAF3, CDK4, AKT2, AKT3, BAX, CCL2, AKT1, MAPK1, VDAC1, JAK1	300	173	8534	3.28863	0.00263498	2.80686e-05	1.46273e-05
KEGG_PATHWAY	hsa04110:Cell cycle	19	4.77387	9.61916e-06	CDKN1A, SMAD4, HDAC2, CDKN1B, CDKN2C, SMAD3, HDAC1, SMC1A, YWHAZ, AURKB, CCNA2, CDK6, CCND2, CCNE2, CCND1, CDK4, MYC, MDM2, E2F3	300	158	8534	3.4208	0.00272813	2.87562e-05	1.49856e-05
KEGG_PATHWAY	hsa04662:B cell receptor signaling pathway	14	3.51759	1.51729e-05	MAP2K1, NFATC3, NFATC1, PIK3R2, NFKBIA, PPP3CA, NRAS, PIK3CA, AKT2, AKT3, AKT1, MAPK1, KRAS, RAC1	300	91	8534	4.37641	0.00429986	4.48864e-05	2.33915e-05
KEGG_PATHWAY	hsa05010:Alzheimer disease	32	8.0402	1.60932e-05	CHRM1, WNT2B, IRS1, IRS2, PIK3R2, TNF, LRP6, APH1A, PPP3CA, NRAS, AKT2, AKT3, AKT1, MAPK1, WNT1, WNT4, XBP1, MAP2K1, NDUFA4, FZD7, BRAF, AXIN2, WNT9A, DKK1, MTOR, BACE1, ADAM17, IL6, PIK3CA, KRAS, VDAC1, GAPDH	300	391	8534	2.32812	0.00456008	4.71183e-05	2.45546e-05
KEGG_PATHWAY	hsa04658:Th1 and Th2 cell differentiation	14	3.51759	1.9289e-05	NOTCH2, NOTCH1, JAG1, STAT1, NFATC3, NFATC1, RUNX3, DLL1, IL4, NFKBIA, ZAP70, PPP3CA, MAPK1, JAK1	300	93	8534	4.28229	0.00546315	5.58987e-05	2.91303e-05
KEGG_PATHWAY	hsa04915:Estrogen signaling pathway	17	4.27136	2.65491e-05	MAP2K1, SRC, MMP2, PIK3R2, ESR1, MMP9, GNAI1, NRAS, PIK3CA, SP1, AKT2, AKT3, BCL2, AKT1, MAPK1, KRAS, PGR	300	139	8534	3.47909	0.0075117	7.61611e-05	3.96896e-05
KEGG_PATHWAY	hsa04914:Progesterone-mediated oocyte maturation	15	3.76884	3.04609e-05	MAP2K1, BRAF, PIK3R2, IGF1, GNAI1, IGF1R, CCNA2, PIK3CA, AKT2, AKT3, AKT1, MAPK1, KRAS, PGR, CPEB4	300	111	8534	3.84414	0.00861371	8.65089e-05	4.50821e-05
KEGG_PATHWAY	hsa04666:Fc gamma R-mediated phagocytosis	14	3.51759	3.80712e-05	MAP2K1, PRKCE, PIK3R2, CRKL, CDC42, PIK3CA, RPS6KB1, AKT2, AKT3, AKT1, MAPK1, RAC1, CRK, ARF6	300	99	8534	4.02276	0.0107542	0.000107052	5.57875e-05
KEGG_PATHWAY	hsa04936:Alcoholic liver disease	17	4.27136	4.12066e-05	IFNB1, LEF1, TCF7, FASLG, FOXO3, SIRT1, TNF, FOXO1, NFKBIA, IL6, CCND1, TRAF3, AKT2, AKT3, AKT1, MAP2K6, IL17A	300	144	8534	3.35829	0.0116347	0.000114732	5.979e-05
KEGG_PATHWAY	hsa04916:Melanogenesis	14	3.51759	4.71663e-05	MAP2K1, WNT2B, FZD7, LEF1, TCF7, WNT9A, GNAI1, NRAS, KITLG, KIT, MAPK1, KRAS, WNT1, WNT4	300	101	8534	3.9431	0.0133062	0.000130051	6.77729e-05
KEGG_PATHWAY	hsa04650:Natural killer cell mediated cytotoxicity	15	3.76884	5.51544e-05	MAP2K1, IFNB1, BRAF, FASLG, NFATC1, PIK3R2, TNF, ZAP70, PPP3CA, NRAS, PIK3CA, MAPK1, KRAS, RAC1, ULBP2	300	117	8534	3.64701	0.0155422	0.000150614	7.84889e-05
KEGG_PATHWAY	hsa04512:ECM-receptor interaction	13	3.26633	5.80954e-05	ITGB1, ITGB3, LAMC2, LAMC1, COL1A1, COL1A2, COL4A2, COL4A1, COL6A2, ITGB8, ITGA6, CD36, CD44	300	89	8534	4.15513	0.0163642	0.000157134	8.18869e-05
KEGG_PATHWAY	hsa04932:Non-alcoholic fatty liver disease	17	4.27136	0.00011729	XBP1, IRS1, NDUFA4, FASLG, PIK3R2, IRS2, TNF, CDC42, IL6, BCL2L11, PIK3CA, AKT2, AKT3, BAX, AKT1, RAC1, IL6R	300	157	8534	3.08021	0.0327636	0.000314249	0.000163764
KEGG_PATHWAY	hsa05208:Chemical carcinogenesis - reactive oxygen species	21	5.27638	0.000132204	MAP2K1, NDUFA4, SRC, PTEN, ARNT, BRAF, PIK3R2, FOXO3, HIF1A, VEGFA, NFKBIA, NRAS, PIK3CA, AKT2, AKT3, AKT1, MAPK1, KRAS, VDAC1, RAC1, MET	300	227	8534	2.63163	0.0368522	0.000350896	0.000182861
KEGG_PATHWAY	hsa04920:Adipocytokine signaling pathway	11	2.76382	0.00014744	NFKBIA, IRS1, ACSL1, AKT2, AKT3, AKT1, IRS2, ACSL4, CD36, TNF, MTOR	300	70	8534	4.47019	0.0410113	0.000387712	0.000202047
KEGG_PATHWAY	hsa04640:Hematopoietic cell lineage	13	3.26633	0.000182277	CSF1R, TFRC, ITGB3, TNF, IL4, IL6, KITLG, KIT, ITGA6, CD36, CD24, IL6R, CD44	300	100	8534	3.69807	0.050454	0.000474923	0.000247495
KEGG_PATHWAY	hsa04725:Cholinergic synapse	14	3.51759	0.000198636	MAP2K1, CHRM1, PIK3R2, PIK3CG, GNAI1, NRAS, PIK3CA, AKT2, AKT3, BCL2, AKT1, MAPK1, KRAS, KCNQ5	300	116	8534	3.43322	0.0548563	0.000508223	0.000264848
KEGG_PATHWAY	hsa04670:Leukocyte transendothelial migration	14	3.51759	0.000198636	ITGB1, VCAM1, ROCK1, MMP2, CTNND1, CXCR4, PIK3R2, F11R, MMP9, GNAI1, CDC42, CXCL12, PIK3CA, RAC1	300	116	8534	3.43322	0.0548563	0.000508223	0.000264848
KEGG_PATHWAY	hsa04022:cGMP-PKG signaling pathway	17	4.27136	0.000225098	MAP2K1, ROCK1, NPR1, IRS1, PRKCE, NFATC3, NFATC1, IRS2, PIK3CG, GNAI1, PPP3CA, AKT2, AKT3, AGTR1, AKT1, MAPK1, VDAC1	300	166	8534	2.91321	0.061934	0.000570784	0.000297451
KEGG_PATHWAY	hsa04330:Notch signaling pathway	10	2.51256	0.000279122	APH1A, NOTCH2, KAT2B, ADAM17, HDAC2, NOTCH1, JAG1, HDAC1, NUMB, DLL1	300	62	8534	4.58817	0.0762203	0.000701509	0.000365575
KEGG_PATHWAY	hsa05217:Basal cell carcinoma	10	2.51256	0.00031581	CDKN1A, WNT2B, FZD7, TCF7, LEF1, BAX, AXIN2, WNT9A, WNT1, WNT4	300	63	8534	4.51534	0.0857984	0.000786754	0.000409999
KEGG_PATHWAY	hsa05100:Bacterial invasion of epithelial cells	11	2.76382	0.000365254	CDC42, ITGB1, PIK3CA, SRC, CAV1, ILK, PIK3R2, RAC1, CRK, MET, CRKL	300	78	8534	4.01171	0.0985503	0.000902018	0.000470066
KEGG_PATHWAY	hsa04929:GnRH secretion	10	2.51256	0.000401191	MAP2K1, TRPC5, NRAS, PIK3CA, AKT2, AKT3, MAPK1, AKT1, PIK3R2, KRAS	300	65	8534	4.37641	0.107707	0.000982227	0.000511865
KEGG_PATHWAY	hsa04613:Neutrophil extracellular trap formation	18	4.52261	0.000421995	FGB, FGA, MAP2K1, HDAC2, HDAC1, SRC, ITGB3, HDAC11, FGG, PIK3R2, MTOR, PIK3CA, AKT2, AKT3, AKT1, MAPK1, VDAC1, RAC1	300	193	8534	2.65306	0.112966	0.00102433	0.000533806
KEGG_PATHWAY	hsa04657:IL-17 signaling pathway	12	3.01508	0.000460785	NFKBIA, IL4, FOSL1, IL6, CEBPB, TRAF3, MMP1, MAPK1, CCL2, TNF, MMP9, IL17A	300	95	8534	3.59326	0.122688	0.00110901	0.000577934
KEGG_PATHWAY	hsa05146:Amoebiasis	12	3.01508	0.00091854	IL10, COL1A1, COL3A1, IL6, COL1A2, COL4A2, PIK3CA, COL4A1, PIK3R2, LAMC2, LAMC1, TNF	300	103	8534	3.31417	0.229708	0.00219215	0.00114239
KEGG_PATHWAY	hsa04923:Regulation of lipolysis in adipocytes	9	2.26131	0.000967496	PIK3CA, NPR1, IRS1, AKT2, AKT3, AKT1, PIK3R2, IRS2, GNAI1	300	59	8534	4.33932	0.240353	0.00228974	0.00119325
KEGG_PATHWAY	hsa04930:Type II diabetes mellitus	8	2.01005	0.00113901	PIK3CA, IRS1, PRKCE, MAPK1, PIK3R2, IRS2, TNF, MTOR	300	47	8534	4.84199	0.276506	0.00267338	0.00139317
KEGG_PATHWAY	hsa05171:Coronavirus disease - COVID-19	19	4.77387	0.00172048	FGB, FGA, NRP1, IFNB1, STAT1, MMP1, FGG, PIK3R2, TNF, NFKBIA, IL6, ADAM17, PIK3CA, TRAF3, AGTR1, CCL2, MAPK1, IL6R, JAK1	300	238	8534	2.27095	0.386783	0.00400505	0.00208714
KEGG_PATHWAY	hsa05323:Rheumatoid arthritis	11	2.76382	0.0017379	IL6, CXCL12, MMP1, CTSK, TNFSF13, CD28, CCL2, TEK, TNF, IL17A, VEGFA	300	95	8534	3.29382	0.389816	0.00401272	0.00209114
KEGG_PATHWAY	hsa05130:Pathogenic Escherichia coli infection	17	4.27136	0.00201618	ITGB1, ARF1, ROCK1, SRC, MYO5A, FASLG, TNF, CDC42, NFKBIA, IL6, MYO6, BAX, MAPK1, RAC1, GAPDH, NAIP, ARF6	300	203	8534	2.38223	0.436266	0.0046177	0.00240641
KEGG_PATHWAY	hsa04928:Parathyroid hormone synthesis, secretion and action	12	3.01508	0.00226111	CDKN1A, MMP14, MAP2K1, MMP24, MMP15, SP1, BCL2, MAPK1, BRAF, GNAI1, RUNX2, LRP6	300	115	8534	2.96835	0.474225	0.00513725	0.00267716
KEGG_PATHWAY	hsa04024:cAMP signaling pathway	18	4.52261	0.00242049	MAP2K1, CHRM1, ROCK1, NPR1, BRAF, NFATC1, PIK3R2, GNAI1, NFKBIA, TIAM1, PIK3CA, AKT2, AKT3, AKT1, MAPK1, SOX9, RAC1, CFTR	300	226	8534	2.26566	0.497547	0.00545571	0.00284312
KEGG_PATHWAY	hsa04061:Viral protein interaction with cytokine and cytokine receptor	11	2.76382	0.00255364	IL10, CSF1R, IL6, CXCL11, CXCL12, CCL22, CXCR3, CCL2, CXCR4, IL6R, TNF	300	100	8534	3.12913	0.516238	0.00571051	0.0029759
KEGG_PATHWAY	hsa04921:Oxytocin signaling pathway	14	3.51759	0.00304646	CDKN1A, MAP2K1, ROCK1, NPR1, SRC, NFATC3, NFATC1, PIK3CG, GNAI1, PPP3CA, NRAS, CCND1, MAPK1, KRAS	300	155	8534	2.56938	0.579586	0.00675933	0.00352247
KEGG_PATHWAY	hsa04974:Protein digestion and absorption	11	2.76382	0.0036513	COL1A1, COL3A1, COL15A1, COL1A2, COL4A2, COL4A1, COL6A2, COL7A1, COL5A2, COL10A1, COL21A1	300	105	8534	2.98013	0.646144	0.00803852	0.00418909
KEGG_PATHWAY	hsa05152:Tuberculosis	15	3.76884	0.00469697	IL10, CEBPB, IFNB1, STAT1, SRC, TNF, PPP3CA, IL6, AKT2, AKT3, BCL2, BAX, AKT1, MAPK1, JAK1	300	182	8534	2.34451	0.737389	0.0102611	0.00534732
KEGG_PATHWAY	hsa04730:Long-term depression	8	2.01005	0.00474967	MAP2K1, NRAS, MAPK1, BRAF, KRAS, IGF1, GNAI1, IGF1R	300	60	8534	3.79289	0.741308	0.010297	0.00536603
KEGG_PATHWAY	hsa05022:Pathways of neurodegeneration - multiple diseases	29	7.28643	0.00579777	CHRM1, WNT2B, DCTN4, FASLG, TNF, LRP6, PPP3CA, NRAS, MAPK1, RAC1, WNT1, WNT4, MAP2K6, XBP1, MAP2K1, NDUFA4, FZD7, BRAF, AXIN2, WNT9A, DKK1, MTOR, IL6, BCL2, BAX, KRAS, VDAC1, STX1A, BCL2L1	300	483	8534	1.70798	0.808211	0.012474	0.00650053
KEGG_PATHWAY	hsa04672:Intestinal immune network for IgA production	7	1.75879	0.00764222	IL10, IL4, IL6, CXCL12, TNFSF13, CD28, CXCR4	300	50	8534	3.98253	0.886814	0.0161969	0.00844066
KEGG_PATHWAY	hsa05144:Malaria	7	1.75879	0.00764222	IL10, IL6, VCAM1, CCL2, CD36, TNF, MET	300	50	8534	3.98253	0.886814	0.0161969	0.00844066
KEGG_PATHWAY	hsa05321:Inflammatory bowel disease	8	2.01005	0.00801866	IL10, IL4, IL6, SMAD3, STAT1, NFATC1, TNF, IL17A	300	66	8534	3.44808	0.898376	0.0168689	0.00879083
KEGG_PATHWAY	hsa04060:Cytokine-cytokine receptor interaction	20	5.02513	0.00844689	IL10, CSF1R, CCL22, IFNB1, TNFSF13, MPL, CXCR4, FASLG, INHBB, TNF, TGFBR1, TGFBR2, IL4, CXCL11, IL6, CXCL12, CXCR3, CCL2, IL6R, IL17A	300	298	8534	1.90917	0.910104	0.0176391	0.00919221
KEGG_PATHWAY	hsa04960:Aldosterone-regulated sodium reabsorption	6	1.50754	0.00992856	PIK3CA, IRS1, MAPK1, PIK3R2, KRAS, IGF1	300	38	8534	4.49158	0.941211	0.0205818	0.0107257
KEGG_PATHWAY	hsa04621:NOD-like receptor signaling pathway	14	3.51759	0.0153828	IFNB1, STAT1, TNF, NFKBIA, IL6, TRAF3, NAMPT, BCL2, CCL2, MAPK1, VDAC1, NAIP, JAK1, BCL2L1	300	189	8534	2.10716	0.987755	0.0316573	0.0164975
KEGG_PATHWAY	hsa04912:GnRH signaling pathway	9	2.26131	0.0160073	CDC42, MMP14, MAP2K1, NRAS, SRC, MMP2, MAPK1, KRAS, MAP2K6	300	93	8534	2.7529	0.989774	0.0327056	0.0170438
KEGG_PATHWAY	hsa05140:Leishmaniasis	8	2.01005	0.0203558	IL10, ITGB1, NFKBIA, IL4, STAT1, MAPK1, TNF, JAK1	300	79	8534	2.88068	0.997093	0.0412932	0.021519
KEGG_PATHWAY	hsa04215:Apoptosis - multiple species	5	1.25628	0.0245287	BCL2L11, BCL2, BAX, BIRC5, BCL2L1	300	32	8534	4.44479	0.999135	0.0494053	0.0257464
KEGG_PATHWAY	hsa04820:Cytoskeleton in muscle cells	15	3.76884	0.0332879	ITGB1, TPM3, TMOD3, ITGB3, COL1A1, COL3A1, COL1A2, COL4A2, COL4A1, COL6A2, COL5A2, ITGB8, ITGA6, SPTBN1, FBN1	300	232	8534	1.83922	0.999933	0.0665759	0.0346945
KEGG_PATHWAY	hsa04530:Tight junction	12	3.01508	0.0364164	CDC42, ITGB1, TIAM1, CCND1, ROCK1, SRC, CDK4, HSPA4, PRKCE, RAC1, F11R, CFTR	300	170	8534	2.008	0.999973	0.0723234	0.0376897
KEGG_PATHWAY	hsa05120:Epithelial cell signaling in Helicobacter pylori infection	7	1.75879	0.0375913	CDC42, NFKBIA, ADAM17, SRC, RAC1, F11R, MET	300	71	8534	2.8046	0.999981	0.0741385	0.0386355
KEGG_PATHWAY	hsa05143:African trypanosomiasis	5	1.25628	0.0393552	IL10, IL6, VCAM1, FASLG, TNF	300	37	8534	3.84414	0.999989	0.0770818	0.0401694
KEGG_PATHWAY	hsa04540:Gap junction	8	2.01005	0.0420959	PDGFRB, PDGFRA, MAP2K1, NRAS, SRC, MAPK1, KRAS, GNAI1	300	92	8534	2.47362	0.999995	0.0818851	0.0426725
KEGG_PATHWAY	hsa04081:Hormone signaling	14	3.51759	0.0439923	SMAD4, NPR1, IRS1, SRC, ITGB3, MPL, PIK3R2, IRS2, IGF1, ESR1, GNAI1, IGF1R, PIK3CA, AGTR1	300	219	8534	1.81851	0.999997	0.0849919	0.0442916
KEGG_PATHWAY	hsa05134:Legionellosis	6	1.50754	0.0455737	NFKBIA, IL6, ARF1, BNIP3, TNF, NAIP	300	56	8534	3.04786	0.999998	0.0874522	0.0455737
KEGG_PATHWAY	hsa05330:Allograft rejection	5	1.25628	0.0464453	IL10, IL4, CD28, FASLG, TNF	300	39	8534	3.64701	0.999999	0.0885266	0.0464453
KEGG_PATHWAY	hsa04114:Oocyte meiosis	10	2.51256	0.0550803	PPP3CA, MAP2K1, CCNE2, MAPK1, PGR, IGF1, SMC1A, YWHAZ, IGF1R, CPEB4	300	139	8534	2.04652	1	0.104285	0.0550803
KEGG_PATHWAY	hsa05410:Hypertrophic cardiomyopathy	8	2.01005	0.0584026	ITGB1, IL6, TPM3, ITGB3, ITGB8, ITGA6, IGF1, TNF	300	99	8534	2.29872	1	0.109843	0.0584026
KEGG_PATHWAY	hsa03083:Polycomb repressive complex	7	1.75879	0.0704318	YY1, SUZ12, HDAC2, HDAC1, BMI1, AURKB, EZH2	300	83	8534	2.39912	1	0.131596	0.0704318
KEGG_PATHWAY	hsa04064:NF-kappa B signaling pathway	8	2.01005	0.0751078	NFKBIA, ZAP70, CXCL12, VCAM1, TRAF3, BCL2, TNF, BCL2L1	300	105	8534	2.16737	1	0.138511	0.0751078
KEGG_PATHWAY	hsa04137:Mitophagy - animal	8	2.01005	0.0751078	NRAS, SRC, SP1, BNIP3, KRAS, FOXO3, HIF1A, BCL2L1	300	105	8534	2.16737	1	0.138511	0.0751078
KEGG_PATHWAY	hsa05412:Arrhythmogenic right ventricular cardiomyopathy	7	1.75879	0.0806061	ITGB1, CDH2, ITGB3, TCF7, LEF1, ITGB8, ITGA6	300	86	8534	2.31543	1	0.147691	0.0806061
KEGG_PATHWAY	hsa04720:Long-term potentiation	6	1.50754	0.0850118	PPP3CA, MAP2K1, NRAS, MAPK1, BRAF, KRAS	300	67	8534	2.54746	1	0.154765	0.0850118

## Sheet: HPA, MGI
Expression data of the common targets
Expression data of the targets that are commonly regulated by miRNAs with differential expression between IC and CTRL in human and mouse.
HPA									MGI
	hsa	Protein class	No of interaction pr	Sub-location	Tissue enriched	Bladder	RNA immune cell	RNA tissue cell	mmu	Protein class	Sub-location	Tissue enriched	Urinary
let-7c-5p	MYC	TF	88	Nuclear	Most	Yes	All	Epithelial, Keratynocyte	Myc	TF	Nuclear	Most	Yes
miR-29c-3p	AKT3	Enzyme	3	Cytoplasmic & nuclear	Most	Yes	All	Neuronal	Akt3	Enzyme	Plasma membrane & nuclear	Most	Yes
let-7e-5p	EIF3J	Plasma protein	7	Cytoplasmic	Most	Yes	All	Unspecific	Eif3j1	/	Cytoplasmic	Most	Yes
	SNHG12	No data	No data	No data	No data	No data	No data	No data	Snhg12	No data	No data	Most	Yes
miR-320/a	HSPB6	/	1	Cytoplasmic	Intermediate	No (RNA medium)	Not detected	Muscle, Stromal, Fibroblasts	Hspb6	/	Cytoplasmic & nuclear	Most	Yes
miR-34a-5p	NOTCH1	Transporter	11	Cytoplasmic & nuclear	Most	Yes	Neutrophil	Endothelial	Notch1	TF	Membraneous & nuclear	Most	Yes
	SIRT1	Enzyme	44	Nuclear	Most	Yes	All	Spermatids	Sirt1	Enzyme	Cytoplasmic & nuclear	Most	Yes
	DLL1	/	/	Plasma membrane	No (RNA all)	No (RNA yes)	Only in NK-cell	Endothelial, epitehlial, Adipocytes, Keratynocytes	Dll1	Receptor	Membraneous & nuclear	Most	Yes
Comparison summary table
miRNA	Target gene	Protein class (human/mouse)	Subcellular location (human/mouse)	Bladder enrichment (human/mouse)	Notable differences
let-7c-5p	MYC	TF/TF	nuclear/nuclear	yes/yes	no differences
miR-29c-3p	AKT3	enzyme/enzyme	cytoplasmic & nuclear/plasma membrane & nuclear	yes/yes	slightly different location
let-7e-5p	EIF3J	plasma protein/(no data)	cytoplasmic/cytoplasmic	yes/yes	no major differences
	SNHG12	(no data)/(no data)	(no data)/(no data)	(no data)/yes	no major differences (lack of data)
miR-320/a	HSPB6	(no data)/(no data)	cytoplasmic/cytoplasmic & nuclear	no (RNA medium)/yes	slightly different location, lower bladder enrichment in human
miR-34a-5p	NOTCH1	transporter/TF	cytoplasmic & nuclear/membraneous & nuclear	yes/yes	different protein class and slightly different location
	SIRT1	enzyme/enzyme	nuclear/cytoplasmic & nuclear	yes/yes	slightly different location
	DLL1	(no data)/receptor	plasma membrane/membraneous & nuclear	no (RNA yes)/yes	slightly different location, lower bladder enrichment in human

## Sheet: Expression in IC
Common targtes (RA-validated in hsa and mmu)
Expression data from datasets: Gheinani et al., 2014 for human, and Peskar et al., 2023 for mouse.
miRNA	Homo Sapiens	Mus Musculus	Expression in human IC	Expression in mouse IC
let-7c-5p	MCY	Myc	ns	ns
miR-29c-3p	AKT3	Akt3	ns	ns
let-7e-5p	EIF3J	Eif3j1	NA	ns
	SNHG12	Snhg12	ns	ns
miR-320/a	HSPB6	Hspb6	ns	ns
miR-34a-5p	NOTCH1	Notch1	*	ns
	SIRT1	Sirt1	ns	ns
	DLL1	Dll1	ns	ns
miR-301a-3p	NKRF	Nkrf	ns	ns
