# Supplementary material for: miRNA expression profile as a potential tool for discrimination between bacterial and interstitial cystitis
Source: Front Immunol. 2026 Feb 16;17:1738839. doi: 10.3389/fimmu.2026.1738839 (PMC12950535; doi:10.3389/fimmu.2026.1738839)
Supplement: Supplementary file 5 [file Table5.xlsx]

## Sheet: Inflammation type-dependent
miRNAs with inflammation type-dependent significant deregulation in mouse bladder FFPE
miRNAs significantly deregulated between BC vs CTRL, IC vs CTRL, or IC vs BC.
(*: p<0.05; **p>0.01; ns: not significant; NA: not found)
Statistical significance	miRNA	RA-validated mmu targets	Expression in mouse IC		Expression in mouse BC
			adj P value	Log2FC	adj P value	Log2FC
BC vs CTRL and IC vs BC	miR-200c-3p	Nog	ns	-0.554084	**	-0.457113
		Sox2	ns	-0.120416	ns	0.172278
		Reln	ns	-0.454003	ns	-0.0364848
		Bmi1	ns	-0.116156	ns	-0.0157865
		Flt1	ns	0.473345	ns	-0.0102754
		Zeb1	ns	-0.183479	ns	-0.0428858
		Zeb2	ns	-0.108293	ns	0.0507794
	miR-146a-5p	Pln	ns	-0.368098	ns	-0.0114956
		Ank2	ns	0.0712113	ns	-0.0226038
		Relb	ns	0.122079	ns	0.123265
		Stat1	ns	0.1399	**	0.300811
		Wnt1	ns	-2.36705	*	-0.0844026
		Wnt5a	ns	-0.0301417	ns	-0.0640341
		Mtap1b	ns	-0.0705152	ns	0.0138401
		Notch1	ns	0.544862	**	-0.203747
		Med1	ns	-0.0381886	ns	0.0138661
		Rnf11	ns	-0.0958037	*	-0.0712955
		Irak2	ns	-0.0449841	ns	0.0308139
		Irak1	ns	0.0291936	ns	-0.0231763
		Traf6	ns	-0.0859377	ns	0.052156
	let-7b-5p	Mtpn	ns	0.0172142	*	0.0884043
		Acvr1b	ns	0.184859	ns	0.0719861
		Bsg	ns	0.0325403	ns	0.00476727
		Actg1	ns	0.222363	ns	-0.00886996
		Rpia	ns	-0.00409281	*	0.0746695
		Nr2e1	NA	/	ns	-0.185
	miR-19a-3p	Pten	ns	-0.0119716	ns	0.0334382
		Tnf	ns	0.292553	*	0.693274
		Gja3	ns	2.88947	*	-0.130155
		Zfpm2	ns	-0.30749	*	-0.0648212
	miR-326-3p	Ets1	ns	0.479837	*	0.114998
		Smo	ns	0.0317419	*	-0.0979499
	miR-141-3p	Slc23a2	ns	0.0834566	ns	-0.0514571
		Cdh11	ns	0.365818	ns	-0.00594704
		Fkbp5	ns	0.104121	ns	-0.0629746
		Mitf	ns	-0.425404	ns	-0.00762324
		Slc25a3	ns	-0.0174097	ns	-0.0314047
		Mapk14	ns	-0.052448	ns	-0.00762324
		Fibin	*	-0.510061	**	-0.116941
		Dlx5	ns	3.42579	ns	-0.0727821
		Klf5	ns	0.395499	ns	0.0342055
		Zeb1	ns	-0.183479	ns	-0.0428858
		Zeb2	ns	-0.108293	ns	0.0507794
		Stk3	ns	0.0559835	ns	0.00798615
BC vs CTRL	miR-381-3p	Bdnf	ns	-0.599709	ns	0.00454075
IC vs Ctrl	miR-170	Rps19	ns	0.167531	ns	0.00123381
	miR-34a-5p	Gas1	*	-0.68369	**	-0.0863408
		Notch1	ns	0.544862	**	-0.203747
		Actb	ns	-0.273754	ns	0.0118164
		Bcl6	ns	0.484886	ns	0.00390534
		Dll1	ns	0.301235	ns	0.21952
		Sema4b	ns	0.343159	*	0.0693986
		Vcl	ns	-0.13088	ns	-0.0234699
		Tgif2	ns	0.0766416	ns	0.235
		Pofut1	ns	-0.0377778	ns	0.0336136
		Slc22a12	ns	0.886943	ns	-0.107867
		Sirt1	ns	-0.0424939	ns	-0.0145898
IC vs BC	miR-301a-3p	Irf1	ns	-0.0958643	*	0.206914
		Socs5	ns	-0.120416	ns	0.0150087
		Nkrf	ns	-0.17145	ns	0.0222584
		Pias3	ns	0.134601	ns	0.00517817
	No. Of unique targets	n=58

## Sheet: Inflammation type-independent
miRNAs with inflammation type-independent significant deregulation in mouse bladder FFPE
miRNAs significantly deregulated between both IC vs CTRL and BC vs CTRL.
(/: no targets found; *: p<0.05; **p>0.01; ns: not significant; NA: not found)
miRNA	RA-validated mmu targets	Expression in mouse IC		Expression in mouse BC
		adj P value	Log2FC	adj P value	Log2FC
miR-29c-3p	Spry1	ns	-0.376853	*	-0.0679269
	Yy1	ns	-0.143936	ns	-0.0270136
	Akt3	ns	-0.469286	ns	0.047121
	Hdac4	ns	0.149698	ns	-0.00944417
	Scap	ns	0.251897	ns	-0.0291347
	Cav2	ns	-0.0108088	ns	-0.0414165
	Insig1	ns	-0.215131	ns	-0.0146865
miR-126-5p	/	/	/	/	/
miR-32-5p	Enpp6	ns	0.317571	ns	0.0675222
miR-145-5p	/	/	/	/	/
miR-320a	E2f1	ns	0.81572	ns	0.126131
	Sf1	ns	-0.149892	ns	0.0834984
	Coro1a	ns	0.0224899	**	0.331178
	Hspb6	ns	-0.249242	ns	-0.067423
	Cd36	ns	0.28225	ns	-0.0444328
	Mmp9	**	-1.26911	ns	0.10184
	Ets2	ns	0.17246	ns	0.0229337
	Emilin2	ns	0.641607	ns	0.0786486
miR-495-3p	Bdnf	ns	-0.599709	ns	0.00454075
	Dnmt3a	ns	-0.0232016	ns	-0.0125969
	Onecut1	ns	-2.10535	ns	0.0403321
miR-190a-5p	/	/	/	/	/
miR-126-3p	/	/	/	/	/
let-7c-5p	Ezh2	**	0.568396	**	0.114431
	Myc	ns	-0.0160171	ns	0.0783118
	Mycn	ns	0.293656	*	0.212697
	Sall4	ns	0.8739	*	-0.147078
let-7e-5p	Ccr7	ns	-0.756632	**	0.45237
	Trim71	ns	-0.0122578	ns	-0.0480622
	Il10	ns	0.297796	ns	0.112516
	Tlr4	ns	0.247245	ns	0.0354386
	Snhg12	ns	0.0719678	ns	0.00722249
	Eif3j1	ns	-0.0819686	NA	NA
No. Of unique targets	n=29

## Sheet: Enrichment
Annotation of RA-validated targets of inflammation type-dependent miRNAs
Input: 58 genes; unmapped: 1 gene; KEGG annotation: 47 out of 57 genes;
Category	Term	Count	%	PValue	Genes	List Total	Pop Hits	Pop Total	Fold Enrichment	Bonferroni	Benjamini	FDR
KEGG_PATHWAY	mmu05205:Proteoglycans in cancer	8	14.0351	4.78563e-05	SMO, WNT5A, ANK2, MAPK14, WNT1, TNF, ACTB, ACTG1	47	204	9565	7.98081	0.00796034	0.00426749	0.00347532
KEGG_PATHWAY	mmu04550:Signaling pathways regulating pluripotency of stem cells	7	12.2807	5.11076e-05	SOX2, DLX5, WNT5A, MAPK14, ACVR1B, BMI1, WNT1	47	140	9565	10.1755	0.00849887	0.00426749	0.00347532
KEGG_PATHWAY	mmu04919:Thyroid hormone signaling pathway	6	10.5263	0.000259777	MED1, NOTCH1, PLN, STAT1, ACTB, ACTG1	47	120	9565	10.1755	0.0424606	0.010658	0.00867959
KEGG_PATHWAY	mmu05140:Leishmaniasis	5	8.77193	0.000340442	IRAK1, STAT1, TRAF6, MAPK14, TNF	47	70	9565	14.5365	0.055277	0.010658	0.00867959
KEGG_PATHWAY	mmu04380:Osteoclast differentiation	6	10.5263	0.000463374	STAT1, TRAF6, MITF, MAPK14, TNF, RELB	47	136	9565	8.97841	0.0744817	0.010658	0.00867959
KEGG_PATHWAY	mmu05135:Yersinia infection	6	10.5263	0.000463374	IRAK1, TRAF6, MAPK14, TNF, ACTB, ACTG1	47	136	9565	8.97841	0.0744817	0.010658	0.00867959
KEGG_PATHWAY	mmu05133:Pertussis	5	8.77193	0.000490293	IRAK1, TRAF6, IRF1, MAPK14, TNF	47	77	9565	13.215	0.078635	0.010658	0.00867959
KEGG_PATHWAY	mmu04010:MAPK signaling pathway	8	14.0351	0.000510564	FLT1, IRAK1, BDNF, TRAF6, MAPK14, TNF, STK3, RELB	47	299	9565	5.4451	0.0817503	0.010658	0.00867959
KEGG_PATHWAY	mmu04390:Hippo signaling pathway	6	10.5263	0.000916124	SOX2, WNT5A, WNT1, ACTB, STK3, ACTG1	47	158	9565	7.72825	0.141924	0.0169992	0.0138437
KEGG_PATHWAY	mmu05200:Pathways in cancer	10	17.5439	0.00101979	NOTCH1, SMO, STAT1, TRAF6, WNT5A, PTEN, MITF, WNT1, DLL1, ETS1	47	548	9565	3.7137	0.156665	0.0170304	0.0138691
KEGG_PATHWAY	mmu05165:Human papillomavirus infection	8	14.0351	0.00149677	NOTCH1, RELN, STAT1, IRF1, WNT5A, PTEN, WNT1, TNF	47	359	9565	4.53506	0.221314	0.0210446	0.0171381
KEGG_PATHWAY	mmu04620:Toll-like receptor signaling pathway	5	8.77193	0.00151568	IRAK1, STAT1, TRAF6, MAPK14, TNF	47	104	9565	9.78417	0.223773	0.0210446	0.0171381
KEGG_PATHWAY	mmu05152:Tuberculosis	6	10.5263	0.0016382	IRAK1, IRAK2, STAT1, TRAF6, MAPK14, TNF	47	180	9565	6.78369	0.239519	0.0210446	0.0171381
KEGG_PATHWAY	mmu05145:Toxoplasmosis	5	8.77193	0.00180204	IRAK1, STAT1, TRAF6, MAPK14, TNF	47	109	9565	9.33535	0.260079	0.0214958	0.0175055
KEGG_PATHWAY	mmu04625:C-type lectin receptor signaling pathway	5	8.77193	0.00199082	STAT1, IRF1, MAPK14, TNF, RELB	47	112	9565	9.0853	0.283085	0.0221644	0.0180501
KEGG_PATHWAY	mmu04722:Neurotrophin signaling pathway	5	8.77193	0.00263884	IRAK1, BDNF, IRAK2, TRAF6, MAPK14	47	121	9565	8.40953	0.35678	0.0266464	0.0217001
KEGG_PATHWAY	mmu04510:Focal adhesion	6	10.5263	0.00271251	RELN, FLT1, PTEN, ACTB, VCL, ACTG1	47	202	9565	6.04487	0.364666	0.0266464	0.0217001
KEGG_PATHWAY	mmu05206:MicroRNAs in cancer	7	12.2807	0.00309815	ZEB2, NOTCH1, ZEB1, PTEN, BMI1, ZFPM2, SIRT1	47	303	9565	4.70157	0.404405	0.0287439	0.0234082
KEGG_PATHWAY	mmu05169:Epstein-Barr virus infection	6	10.5263	0.00455573	IRAK1, STAT1, TRAF6, MAPK14, TNF, RELB	47	228	9565	5.35554	0.533523	0.0381627	0.0310786
KEGG_PATHWAY	mmu04936:Alcoholic liver disease	5	8.77193	0.00457039	IRAK1, TRAF6, MAPK14, TNF, SIRT1	47	141	9565	7.21669	0.534668	0.0381627	0.0310786
KEGG_PATHWAY	mmu05224:Breast cancer	5	8.77193	0.00529701	NOTCH1, WNT5A, PTEN, WNT1, DLL1	47	147	9565	6.92213	0.588091	0.0403553	0.0328642
KEGG_PATHWAY	mmu04917:Prolactin signaling pathway	4	7.01754	0.00531626	STAT1, IRF1, MAPK14, SOCS5	47	74	9565	11.0006	0.58942	0.0403553	0.0328642
KEGG_PATHWAY	mmu05132:Salmonella infection	6	10.5263	0.00692846	IRAK1, TRAF6, MAPK14, TNF, ACTB, ACTG1	47	252	9565	4.84549	0.686852	0.0503067	0.0409683
KEGG_PATHWAY	mmu05161:Hepatitis B	5	8.77193	0.00776777	IRAK1, STAT1, TRAF6, MAPK14, TNF	47	164	9565	6.20459	0.728089	0.0540507	0.0440173
KEGG_PATHWAY	mmu05235:PD-L1 expression and PD-1 checkpoint pathway in cancer	4	7.01754	0.00858857	STAT1, TRAF6, PTEN, MAPK14	47	88	9565	9.25048	0.763187	0.055165	0.0449248
KEGG_PATHWAY	mmu04658:Th1 and Th2 cell differentiation	4	7.01754	0.00858857	NOTCH1, STAT1, MAPK14, DLL1	47	88	9565	9.25048	0.763187	0.055165	0.0449248
KEGG_PATHWAY	mmu05225:Hepatocellular carcinoma	5	8.77193	0.00971567	WNT5A, PTEN, WNT1, ACTB, ACTG1	47	175	9565	5.81459	0.804159	0.0595734	0.0485149
KEGG_PATHWAY	mmu01522:Endocrine resistance	4	7.01754	0.00998836	MED1, NOTCH1, MAPK14, DLL1	47	93	9565	8.75315	0.812962	0.0595734	0.0485149
KEGG_PATHWAY	mmu05142:Chagas disease	4	7.01754	0.0131669	IRAK1, TRAF6, MAPK14, TNF	47	103	9565	7.90333	0.890679	0.0732955	0.0596897
KEGG_PATHWAY	mmu05414:Dilated cardiomyopathy	4	7.01754	0.0131669	PLN, TNF, ACTB, ACTG1	47	103	9565	7.90333	0.890679	0.0732955	0.0596897
KEGG_PATHWAY	mmu04064:NF-kappa B signaling pathway	4	7.01754	0.0145823	IRAK1, TRAF6, TNF, RELB	47	107	9565	7.60787	0.91398	0.0785562	0.0639739
KEGG_PATHWAY	mmu04350:TGF-beta signaling pathway	4	7.01754	0.0156986	TGIF2, NOG, ACVR1B, TNF	47	110	9565	7.40039	0.928814	0.0819269	0.0667189
KEGG_PATHWAY	mmu04670:Leukocyte transendothelial migration	4	7.01754	0.0193311	MAPK14, ACTB, VCL, ACTG1	47	119	9565	6.84069	0.961608	0.0978269	0.0796674
KEGG_PATHWAY	mmu05171:Coronavirus disease - COVID-19	6	10.5263	0.0213912	IRAK1, RPS19, STAT1, TRAF6, MAPK14, TNF	47	334	9565	3.65588	0.972978	0.105069	0.0855649
KEGG_PATHWAY	mmu05202:Transcriptional misregulation in cancer	5	8.77193	0.022822	ZEB1, FLT1, BCL6, MITF, BMI1	47	226	9565	4.50245	0.978836	0.108894	0.0886798
KEGG_PATHWAY	mmu04068:FoxO signaling pathway	4	7.01754	0.0258341	BCL6, PTEN, MAPK14, SIRT1	47	133	9565	6.12062	0.987361	0.119842	0.0975956
KEGG_PATHWAY	mmu05418:Fluid shear stress and atherosclerosis	4	7.01754	0.0339549	MAPK14, TNF, ACTB, ACTG1	47	148	9565	5.50029	0.996877	0.153256	0.124807
KEGG_PATHWAY	mmu05217:Basal cell carcinoma	3	5.26316	0.0367053	SMO, WNT5A, WNT1	47	63	9565	9.69098	0.99806	0.16131	0.131366
KEGG_PATHWAY	mmu04150:mTOR signaling pathway	4	7.01754	0.0400251	WNT5A, PTEN, WNT1, TNF	47	158	9565	5.15217	0.99891	0.17139	0.139575
KEGG_PATHWAY	mmu04622:RIG-I-like receptor signaling pathway	3	5.26316	0.0479279	TRAF6, MAPK14, TNF	47	73	9565	8.36345	0.999726	0.200099	0.162955
KEGG_PATHWAY	mmu05164:Influenza A	4	7.01754	0.0508068	STAT1, TNF, ACTB, ACTG1	47	174	9565	4.67841	0.999835	0.206945	0.16853
KEGG_PATHWAY	mmu05100:Bacterial invasion of epithelial cells	3	5.26316	0.0527259	ACTB, VCL, ACTG1	47	77	9565	7.92899	0.999882	0.209648	0.170732
KEGG_PATHWAY	mmu04218:Cellular senescence	4	7.01754	0.0574347	PTEN, MAPK14, SIRT1, ETS1	47	183	9565	4.44832	0.999949	0.22306	0.181654
KEGG_PATHWAY	mmu04520:Adherens junction	3	5.26316	0.0721214	ACTB, VCL, ACTG1	47	92	9565	6.63622	0.999996	0.272718	0.222094
KEGG_PATHWAY	mmu04657:IL-17 signaling pathway	3	5.26316	0.0734869	TRAF6, MAPK14, TNF	47	93	9565	6.56486	0.999997	0.272718	0.222094
KEGG_PATHWAY	mmu05168:Herpes simplex virus 1 infection	4	7.01754	0.0822976	IRAK1, STAT1, TRAF6, TNF	47	213	9565	3.8218	0.999999	0.275928	0.224708
KEGG_PATHWAY	mmu04015:Rap1 signaling pathway	4	7.01754	0.0831962	FLT1, MAPK14, ACTB, ACTG1	47	214	9565	3.80394	0.999999	0.275928	0.224708
KEGG_PATHWAY	mmu05410:Hypertrophic cardiomyopathy	3	5.26316	0.0832759	TNF, ACTB, ACTG1	47	100	9565	6.10532	1	0.275928	0.224708
KEGG_PATHWAY	mmu04916:Melanogenesis	3	5.26316	0.0832759	WNT5A, MITF, WNT1	47	100	9565	6.10532	1	0.275928	0.224708
KEGG_PATHWAY	mmu04933:AGE-RAGE signaling pathway in diabetic complications	3	5.26316	0.0847059	STAT1, MAPK14, TNF	47	101	9565	6.04487	1	0.275928	0.224708
KEGG_PATHWAY	mmu04621:NOD-like receptor signaling pathway	4	7.01754	0.0850063	STAT1, TRAF6, MAPK14, TNF	47	216	9565	3.76872	1	0.275928	0.224708
KEGG_PATHWAY	mmu05417:Lipid and atherosclerosis	4	7.01754	0.0859178	IRAK1, TRAF6, MAPK14, TNF	47	217	9565	3.75135	1	0.275928	0.224708
KEGG_PATHWAY	mmu05207:Chemical carcinogenesis - receptor activation	4	7.01754	0.0962196	KLF5, BCL6, WNT1, DLL1	47	228	9565	3.57036	1	0.303182	0.246903
Annotation of RA-validated targets of inflammation type-independent miRNAs
Input: 29 genes; unmapped: 0 genes; KEGG annotation: 20 out of 29 genes;
Category	Term	Count	%	PValue	Genes	List Total	Pop Hits	Pop Total	Fold Enrichment	Bonferroni	Benjamini	FDR
KEGG_PATHWAY	mmu05206:MicroRNAs in cancer	7	24.1379	1.84135e-05	HDAC4, TRIM71, MYC, DNMT3A, E2F1, MMP9, EZH2	20	303	9565	11.0487	0.00283169	0.00283568	0.00266996
KEGG_PATHWAY	mmu05161:Hepatitis B	5	17.2414	0.000264112	MYC, AKT3, E2F1, MMP9, TLR4	20	164	9565	14.5808	0.0398623	0.0203366	0.0191481
KEGG_PATHWAY	mmu05205:Proteoglycans in cancer	5	17.2414	0.000605541	CAV2, MYC, AKT3, MMP9, TLR4	20	204	9565	11.7218	0.089063	0.0310844	0.0292678
KEGG_PATHWAY	mmu05219:Bladder cancer	3	10.3448	0.00292723	MYC, E2F1, MMP9	20	41	9565	34.9939	0.363299	0.112699	0.106112
KEGG_PATHWAY	mmu05152:Tuberculosis	4	13.7931	0.00508679	IL10, AKT3, CORO1A, TLR4	20	180	9565	10.6278	0.544047	0.156673	0.147517
KEGG_PATHWAY	mmu05417:Lipid and atherosclerosis	4	13.7931	0.00853277	AKT3, CD36, MMP9, TLR4	20	217	9565	8.81567	0.73278	0.192701	0.181439
KEGG_PATHWAY	mmu05220:Chronic myeloid leukemia	3	10.3448	0.00976195	MYC, AKT3, E2F1	20	76	9565	18.8783	0.77925	0.192701	0.181439
KEGG_PATHWAY	mmu05144:Malaria	3	10.3448	0.0100105	IL10, CD36, TLR4	20	77	9565	18.6331	0.78762	0.192701	0.181439
KEGG_PATHWAY	mmu05166:Human T-cell leukemia virus 1 infection	4	13.7931	0.0121393	MYC, AKT3, E2F1, ETS2	20	247	9565	7.74494	0.847547	0.205204	0.193212
KEGG_PATHWAY	mmu01522:Endocrine resistance	3	10.3448	0.0143625	AKT3, E2F1, MMP9	20	93	9565	15.4274	0.892241	0.205204	0.193212
KEGG_PATHWAY	mmu05222:Small cell lung cancer	3	10.3448	0.0146575	MYC, AKT3, E2F1	20	94	9565	15.2633	0.897095	0.205204	0.193212
KEGG_PATHWAY	mmu05215:Prostate cancer	3	10.3448	0.0164822	AKT3, E2F1, MMP9	20	100	9565	14.3475	0.922649	0.206472	0.194405
KEGG_PATHWAY	mmu05142:Chagas disease	3	10.3448	0.0174294	IL10, AKT3, TLR4	20	103	9565	13.9296	0.933316	0.206472	0.194405
KEGG_PATHWAY	mmu05145:Toxoplasmosis	3	10.3448	0.0193923	IL10, AKT3, TLR4	20	109	9565	13.1628	0.950991	0.213315	0.200849
KEGG_PATHWAY	mmu05135:Yersinia infection	3	10.3448	0.0293003	IL10, AKT3, TLR4	20	136	9565	10.5496	0.989742	0.270168	0.254379
KEGG_PATHWAY	mmu04550:Signaling pathways regulating pluripotency of stem cells	3	10.3448	0.0309103	MYC, ONECUT1, AKT3	20	140	9565	10.2482	0.992056	0.270168	0.254379
KEGG_PATHWAY	mmu05224:Breast cancer	3	10.3448	0.0338114	MYC, AKT3, E2F1	20	147	9565	9.7602	0.994994	0.270168	0.254379
KEGG_PATHWAY	mmu05418:Fluid shear stress and atherosclerosis	3	10.3448	0.0342344	CAV2, AKT3, MMP9	20	148	9565	9.69426	0.99532	0.270168	0.254379
KEGG_PATHWAY	mmu04151:PI3K-Akt signaling pathway	4	13.7931	0.0343984	BDNF, MYC, AKT3, TLR4	20	367	9565	5.21253	0.995441	0.270168	0.254379
KEGG_PATHWAY	mmu05226:Gastric cancer	3	10.3448	0.0350867	MYC, AKT3, E2F1	20	150	9565	9.565	0.995915	0.270168	0.254379
KEGG_PATHWAY	mmu04148:Efferocytosis	3	10.3448	0.0408274	IL10, DNMT3A, CD36	20	163	9565	8.80215	0.99837	0.297882	0.280473
KEGG_PATHWAY	mmu05160:Hepatitis C	3	10.3448	0.0426618	MYC, AKT3, E2F1	20	167	9565	8.59132	0.998786	0.297882	0.280473
KEGG_PATHWAY	mmu04630:JAK-STAT signaling pathway	3	10.3448	0.0445272	IL10, MYC, AKT3	20	171	9565	8.39035	0.999101	0.297882	0.280473
KEGG_PATHWAY	mmu05225:Hepatocellular carcinoma	3	10.3448	0.0464232	MYC, AKT3, E2F1	20	175	9565	8.19857	0.999338	0.297882	0.280473
KEGG_PATHWAY	mmu04218:Cellular senescence	3	10.3448	0.0503044	MYC, AKT3, E2F1	20	183	9565	7.84016	0.999647	0.297957	0.280544
KEGG_PATHWAY	mmu04145:Phagosome	3	10.3448	0.0503044	CD36, CORO1A, TLR4	20	183	9565	7.84016	0.999647	0.297957	0.280544
KEGG_PATHWAY	mmu04613:Neutrophil extracellular trap formation	3	10.3448	0.0636948	HDAC4, AKT3, TLR4	20	209	9565	6.86483	0.99996	0.35695	0.336089
KEGG_PATHWAY	mmu05415:Diabetic cardiomyopathy	3	10.3448	0.0680387	AKT3, CD36, MMP9	20	217	9565	6.61175	0.999981	0.35695	0.336089
KEGG_PATHWAY	mmu05167:Kaposi sarcoma-associated herpesvirus infection	3	10.3448	0.0713613	MYC, AKT3, E2F1	20	223	9565	6.43386	0.999989	0.35695	0.336089
KEGG_PATHWAY	mmu05202:Transcriptional misregulation in cancer	3	10.3448	0.0730429	MYCN, MYC, MMP9	20	226	9565	6.34845	0.999992	0.35695	0.336089
KEGG_PATHWAY	mmu05207:Chemical carcinogenesis - receptor activation	3	10.3448	0.0741713	MYC, AKT3, E2F1	20	228	9565	6.29276	0.999993	0.35695	0.336089
KEGG_PATHWAY	mmu05169:Epstein-Barr virus infection	3	10.3448	0.0741713	MYC, AKT3, E2F1	20	228	9565	6.29276	0.999993	0.35695	0.336089
KEGG_PATHWAY	mmu04014:Ras signaling pathway	3	10.3448	0.0787427	BDNF, AKT3, ETS2	20	236	9565	6.07945	0.999997	0.367466	0.34599
KEGG_PATHWAY	mmu05132:Salmonella infection	3	10.3448	0.0881501	MYC, AKT3, TLR4	20	252	9565	5.69345	0.999999	0.391802	0.368904
KEGG_PATHWAY	mmu05163:Human cytomegalovirus infection	3	10.3448	0.0893497	MYC, AKT3, E2F1	20	254	9565	5.64862	0.999999	0.391802	0.368904
KEGG_PATHWAY	mmu05200:Pathways in cancer	4	13.7931	0.09159	MYC, AKT3, E2F1, MMP9	20	548	9565	3.49088	1	0.391802	0.368904
