# Supplementary material for: miRNA expression profile as a potential tool for discrimination between bacterial and interstitial cystitis
Source: Front Immunol. 2026 Feb 16;17:1738839. doi: 10.3389/fimmu.2026.1738839 (PMC12950535; doi:10.3389/fimmu.2026.1738839)
Supplement: Supplementary file 6 [file Table6.xlsx]

## Sheet: miR-301a-3p targets
Targets of miR-301a-3p
Predicted targets derived from TargetScanMouse (https://www.targetscan.org/mmu_80/)
1. 799 predicted targets.
2. IC data: out of the predicted targets, those with significant deregulation (p<0.05, or log2FC >1.5 or <0.5 for upregulated or downregulated genes, respectively) in mouse IC bladders relative to Ctrl (Peskar et al., 2023, accession number GSE221783).
3. BC data: significantly deregulated genes (p<0.05) in mouse BC bladders relative to Ctrl (Spencer et al., 2014, accession number GSE72007).
1		2			3
Predicted targets (TargetScan results)		Upregulated in IC	Downregulated in IC		Upregulated in BC	Downregulated in BC
n=799		n=21	n=30		n=82	n=83
Zbtb20		Mybl1	Tmem28		Mybl1	Purg
Slc24a2		Ccna2	Cracd		Arap2	Jmy
Mybl1		Zfp365	Sybu		Csf1	Tmem28
Cdk19		Zmat3	Sv2c		Otud3	Ddx6
Skida1		Snap25	Erbb4		Irf1	Pura
Ppp1r9a		Adam12	Slc9a2		Ankrd52	Gpatch8
Ago3		Lrrtm2	Insyn2b		Hipk2	Eda
Kmt2a		Gda	Unc13a		Eps15	Tspyl2
Purg		E2f7	Gpr137c		Tbl1xr1	Sowahb
Jmy		Diaph3	Smoc2		Esr1	Aak1
Arap2		Adam23	Ipcef1		Mtf1	Pvrl3
Tmem28		Trp53inp1	Kit		Fam57a	Ppp6r1
Csmd1		Acvr1c	Psd		Tnf	Slc9a2
Adcy1		Tlcd3a	Prr5l		Hprt	Zfpm2
Psd3		Ttyh3	Runx3		Vsig10	Sybu
Kdm2a		E2f2	Nptx1		Brwd1	Tnrc6b
Usp32		Itgb8	Mctp1		Gm9923	Erc1
St18		Fosl2	Dock3		Ttyh3	Ccdc126
Slc44a1		Scube3	Hlf		E2f2	Erbb4
Mtmr12		Nrp1	Aff3		Klhl20	Fam196b
Cntnap5c		Scml4	Mapk10		Tmem170b	Tcf4
Csf1			Rnf165		Cep170	Arhgap35
Otud3			Rai2		Abcb7	March2
Irf1			Col19a1		Zfp217	Fign
Ago1			Fibin		B4galt5	Endod1
Wnt2b			Nckap5		N4bp1	Snap25
Ankrd52			Lrp2		Cnot6	Slc8a1
Ulk2			Rapgef4		Tnfrsf1b	Nfic
Ddx6			Nap1l3		Bcl2l11	Snph
Csnk1g1			Chrm2		Mier1	Alx4
Hipk2					Cbfb	Slc25a44
Eps15					Itgb8	Nfib
Klf7					Brwd3	Stox2
Ar					Tnpo1	Lrig1
Rnf38					Smad5	Nacc2
Atrn					Kctd20	Slc24a3
Sgcb					Lrrtm2	Ppp1r2
Ncoa1					Npnt	Dcp2
Acvr1					Tvp23a	9430020K01Rik
Zbtb4					Wdfy4	Nbeal1
Tbl1xr1					Cdv3	Gpr137c
Pura					Papd4	Txnip
Nptx1					Elk3	Slmap
Fbxo48					Suv39h1	Fibin
Gpatch8					Kcnj10	Ankrd12
Gadd45a					Atf7ip	Nckap5
Stam					Ucp3	Tfcp2l1
Mctp1					Pafah1b1	Rab5b
Fmr1					Myb	Kit
Npat					Btg1	Rasgrf2
Ubl3					Abcg1	Myh14
Taok1					Map3k9	Trove2
Phactr2					Lnpep	Nptn
Kbtbd8					Tdrd7	Tbc1d12
Fut9					Taf1d	Akap1
Slain1					Wdr1	Runx1t1
Pik3ip1					Snx5	Tmem110
Spg20					Prr5l	Tom1l2
Mapk1					Iqgap2	Itpk1
Hecw2					Zfp800	Psd
Pou4f1					Diap3	Ptprg
B630005N14Rik					Adam23	Tet3
Dock3					Runx3	E2f7
Med12l					Csnk2a1	Rnf11
Maf					Gca	Dgkh
Nhsl2					Nus1	Fsd1l
Ago2					Creb1	Itpkb
Sbno1					Lzic	Ccdc85a
Tnrc6a					Rasgrp4	Mapre3
Btbd3					Mtmr9	Tacc2
Tor1aip2					Map4k4	Aff3
Esr1					Ttc9	Nova1
Cds1					Cnot2	Shank2
Ptchd4					Ccna2	Prkg1
Tbc1d8					Lsm11	Tmem55a
Bahd1					Baz1a	Sox5
B230219D22Rik					Igf2bp1	Akap7
Mtf1					Srsf7	Zfp609
Fam57a					Hnrnpd	Mapk10
Tnf					Limd2	Arhgap1
Jade1					Fyn	Habp4
Hprt					Cenpo	Ptbp2
Wasl						Sub1
Tsc1
Dpysl2
Pxk
Ago4
Sh3d19
Heg1
Eda
Vsig10
Rab14
Tspyl2
Nek9
Sowahb
Brwd1
Aak1
Meox2
Gm9923
Kmt2c
Otud4
Pvrl3
Ppp6r1
Snx2
Tmem159
St8sia3
Rfx7
S1pr1
Ttyh3
Bbx
Mib1
Dcbld2
Prkaa1
Slc9a2
E2f2
Zfpm2
Grb10
Btbd7
Mpped2
Tgfbr1
Lonrf1
Zfyve9
Mllt6
Klhl20
Ak4
Fam179b
Sybu
Fam178a
Rab30
St8sia5
Atp11a
Tanc2
Klf3
Fastk
Clock
Nbea
Lcor
Nr3c2
Atf7
Lmln
Ubap2l
Cfl2
Ubn2
Rorb
Tnrc6b
Tmem170b
Nhlh2
Rpa2
Acsl4
Cep170
Neurod1
Clip1
Abcb7
Ythdf2
Hoxa3
Pou3f2
Eogt
Fam13a
Appl1
Fam45a
Mmgt1
Inhbb
Erc1
Sphk2
Htr1b
Kcna2
Prkd3
D1Ertd622e
Map3k12
Ube2d1
Tgoln1
Kcna4
Map4
Sv2c
Atxn1
Zfp217
Ccdc126
Daam1
B4galt5
Erbb4
Cdc14a
Birc6
Abca1
R3hdm1
Mier3
Cpeb1
Mphosph9
Plcb1
Rc3h2
Pgm2l1
Ubc
N4bp1
Cnot6
Szrd1
Trps1
Stim2
Tnfrsf1b
Dsel
Pex5l
Ereg
D230025D16Rik
Rnf165
Inhba
Taf4a
Pan3
Gfod1
Fam73b
Lrch1
Mlec
Snx27
Slc35f3
Mtcl1
Chd9
Zbtb18
Sos2
Bcl2l11
Spire1
Ankib1
Sulf1
Abhd3
Lclat1
Mecp2
Atg14
Phf3
Mier1
Zmat3
Larp4
Mb21d2
Chst1
Fam196b
2310035C23Rik
Ccdc88a
Vps37a
Fam43a
Tcf4
Spen
Btaf1
Arhgap35
Bmpr2
Bach2
Rap2c
Smim12
Garem
Cbfb
Dll1
Wnk3
Acbd3
Itgb8
Brwd3
Socs5
Syncrip
Pparg
Rtca
March2
Epc2
Spred1
Clcn3
Acer2
Pten
Fstl5
Fign
Spopl
Endod1
L3mbtl3
Snap25
Casd1
Adam12
Cltc
Tnpo1
Zfp275
Arhgap21
Zkscan8
Slc8a1
Nfic
Snph
Nol4
C1galt1
Ino80
Npepl1
Lgalsl
Arfip1
Fam73a
Arrdc3
Tnrc6c
Alx4
Wdfy3
Slc25a44
Rai2
Peli1
Mllt10
Frmd6
Adamts18
Ppp6r2
Vgll4
Dennd4c
Ankrd13c
Nfib
Col19a1
Wdr47
Smad5
Stox2
Dnajb9
Pea15a
Fxr1
Arx
Wnk1
Ptpn14
Creb5
Fosl2
Impdh1
Lrig1
Robo1
Etnk1
Arhgef37
Ndel1
Foxf2
Mfsd6
Cmpk1
Clcn5
Naa30
Zfp367
Kctd20
Akap11
Plaa
Caprin2
Jakmip1
Hoxb1
Itpr1
Zfp784
Lrrtm2
Dnal1
Tgfb2
Unc13a
Nfia
Tenm1
Ulk3
Tapt1
Ikzf5
Slc12a7
Nacc2
Phf20
Cpeb4
Jarid2
Emx2
Slc24a3
Prnp
Arid4b
Klhdc8a
Enpp5
Suv420h1
Ppp1r2
Dcp2
Zfp113
Robo2
9430020K01Rik
Kalrn
Agfg1
Usp13
Usp48
Nbeal1
1500011K16Rik
Wnt1
Cnot6l
Spata2
Dynll2
Zfp704
Zfp91
Cd69
Gpr137c
Atp2b2
Prpf40a
Txnip
Klhl15
Npnt
Hs3st5
Smoc2
Ephb4
Slmap
Gja1
Pcnx
Gm527
Snip1
Tvp23a
Chic1
Rtn1
Rasd1
Zeb2
Wdfy4
Hadhb
Cdv3
Gga3
Hadha
Gap43
Ipcef1
Plekhg5
Fibin
Slc6a5
Klf13
Pak6
Thsd7a
Acvr2a
Lrp4
Zbtb7a
Ddhd2
Papd4
Elk3
Rnf216
Dip2a
Stard13
Mat2b
Fbxo28
Zfp711
Naa50
Ankrd12
Suv39h1
Mfap3l
Socs6
Sash1
Mdfic
Kcnj10
Kcnq2
Stx6
Atf7ip
Ucp3
Gatad2b
Nckap5
Med15
Atg16l1
Adcy2
Znrf1
Ptgfrn
Apcdd1
Gpd2
Arfgef1
Asxl2
Ugt8a
Sel1l3
Memo1
Smarcd2
Gda
Uba3
Tfcp2l1
Slc25a32
Barhl2
Nhs
Fam46b
Tgfbr2
Prdm15
Ube4b
Cpeb2
Atp6v1b2
Lrp12
Hoxb3
Zfc3h1
Pafah1b1
Usp33
Myt1
Zcchc14
Hivep1
Erbb2ip
Sox4
Cdc73
Arhgap12
Myb
Btg1
Pik3cb
Skp1a
Cep120
Rab5b
Abcg1
Kit
Calm2
Itga9
Scrt1
Map3k9
Rragd
Pmepa1
Rasgrf2
Dgke
Ubxn2b
Myh14
Cnot7
Trove2
Cblb
Lonrf3
Itpripl2
Asxl3
Neurog1
Lnpep
Lrp8
Lrp2
Tdrd7
Golt1b
Blcap
Mbnl1
Lysmd3
Zfp282
Nptn
Myo10
Pogz
Fam104a
Hivep2
Cntnap5a
Mex3d
Rab9b
Wee1
Tbc1d12
Orai3
Akap1
Nipa2
Arhgef12
2700081O15Rik
Acbd5
Btf3l4
Prr14l
Runx1t1
Scube3
Sik1
Ube2d2a
Ikzf4
Fam175b
Hrk
Camta1
Zfp652
Taf1d
Tmem110
Wdr1
Cxcl12
Map3k14
Osbpl6
Rapgef4
Jam2
Zfp131
Nrp1
Tmem151b
Tom1l2
Smurf2
Mdga2
Itpk1
Psd
Slc17a7
Lrp1b
Prune2
Mbnl3
Mapre1
Snx5
Ptprg
Spty2d1
G3bp2
Rbm33
Tmem55b
Tmem9b
Il25
Slitrk5
Tet3
Prr5l
E2f7
Bzrap1
Ppp6r3
Zic5
Cluh
Taf4b
Zfyve26
Rnpepl1
Trim2
Tmem63b
Usp47
Tbcel
Phf12
Fzd6					not found
Dnajc16
Pdgfra
Rab12
Dennd1a
Nr2c2ap
Prkab1
Psap
Tmem50b
Abcc4
Nap1l3
Tob2
Mon2
Cyld
Bhlhe41
Iqgap2
Spryd3
Nrbf2
Zfp800
Stt3b
Sp1
Acsl1
Spry4
Bmpr1b
Pde3a
Rnf11
Ptp4a1
Hipk3
Zscan25
Mdm4
Dgkh
Mid1ip1
Tshz1
Naa25
Maml1
Fsd1l
Ddx39
Gpcpd1
Uxs1
Pcgf5
Enah
Stx7
Diap3
Smad4
Lin28a
Adam23
Myt1l
Tardbp
Map7
Itpkb
Sirt7
Chmp3
Ankrd28
Pxdn
Rnf2
Srsf2
Scml4
Chrm2
Runx3
Qser1
Smoc1
Csnk2a1
Tpp1
Efnb2
Zc3h12c
Vps37b
Trp53inp1
Ccdc85a
Tgif1
Fam53b
Gclc
Fubp1
Grin2a
Thop1
Spock1
Gca
Rxfp2
Nox4
Nrarp
Rnf145
Ppp2r5e
Canx
Mapre3
Tacc2
Zeb1
Sall3
Ralgps2
Trim37
Tesk2
Ccnd3
Mob3b
Hectd1
Katnbl1
Yy1
Hoxa5
Acvr1c
Nus1
Dicer1
Trim3
Lypd6b
Creb1
M6pr
Hlf
Mafb
C530008M17Rik
Dcun1d3
Zfand5
Ptprm
Lzic
Sfmbt1
Aff3
Rasgrp4
Slc39a10
Tram1
Nudt10
Otx2
Nup35
Mtmr9
Fermt2
Ston2
Nova1
Ppfia2
Rybp
Gm4353
Rasgef1a
Shank2
Fam98a
Ralbp1
Ube2d3
Zadh2
Pde4b
Cul3
Sh3bp5
Setd7
Tspan3
Faxc
Akirin2
Heca
Lrp6
Ugcg
Map4k4
Timp2
Dnm2
Fam20b
Rmnd5a
Ept1
Slitrk2
Smad2
Col4a3bp
Fgf4
Rarb
Ccrn4l
Ldlrad4
Agpat3
Dip2c
Adcyap1
Tcea1
Cnih1
Zbtb44
Prkg1
Sdc4
Lsmem1
Ttc9
Fam222a
Ccny
Dlc1
Slc10a3
Mpp6
Ero1lb
Piga
Tmem55a
Sox5
Cnot2
Scn3a
Akap7
Lrch2
Ccna2
C1ql1
Wdr54
Mark3
Ubxn7
Socs2
Rrp12
Cnr1
Zfp609
Lsm11
Bptf
Elmod1
Mbd2
Msantd3
Baz1a
Mapk10
Baz2a
Igf2bp1
Rnf41
Grik2
Rab10
Arhgap1
Exoc5
Edc3
Zfp365
Srsf7
Tex261
Rab5a
Csrp2
Rprd2
Rccd1
Hnrnpd
Mapk8
Rbbp8
Habp4
Ptbp2
Zbtb7b
Sdccag8
Rbfox2
Hnrnpr
Limd2
Fyn
Kcnk10
Rbm15
Cenpo
Tmem165
Sub1
Trmt12
Lyl1
Hoxb2
Cdk5rap3
Gnpnat1
Fam84a
Tax1bp1

## Sheet: Enrichment IC vs BC
Annotation analysis for miR-301a-3p targets with significant deregulation in IC vs Ctrl mouse bladders (all targets)
Input: 51 genes; unmapped: 2 genes; KEGG annotation:22 out of 49 genes;
Category	Term	Count	%	PValue	Genes	List Total	Pop Hits	Pop Total	Fold Enrichment	Bonferroni	Benjamini	FDR
KEGG_PATHWAY	mmu05169:Epstein-Barr virus infection	4	8.16327	0.0129472	CCNA2, MAPK10, E2F2, RUNX3	22	228	9565	7.62759	0.811387	1	1
KEGG_PATHWAY	mmu05166:Human T-cell leukemia virus 1 infection	4	8.16327	0.0160432	CCNA2, MAPK10, NRP1, E2F2	22	247	9565	7.04085	0.873838	1	1
KEGG_PATHWAY	mmu04151:PI3K-Akt signaling pathway	4	8.16327	0.0446416	CHRM2, ERBB4, KIT, ITGB8	22	367	9565	4.73867	0.997107	1	1
KEGG_PATHWAY	mmu05161:Hepatitis B	3	6.12245	0.0495871	CCNA2, MAPK10, E2F2	22	164	9565	7.95316	0.998511	1	1
KEGG_PATHWAY	mmu04024:cAMP signaling pathway	3	6.12245	0.0857021	CHRM2, MAPK10, RAPGEF4	22	224	9565	5.82285	0.99999	1	1
KEGG_PATHWAY	mmu04810:Regulation of actin cytoskeleton	3	6.12245	0.0923383	CHRM2, DIAPH3, ITGB8	22	234	9565	5.57401	0.999996	1	1
Annotation analysis for miR-301a-3p targets with significant deregulation in BC vs Ctrl mouse bladders (all targets)
Input: 165 genes; unmapped: 12 genes; KEGG annotation: 68 out of 158 genes;
Category	Term	Count	%	PValue	Genes	List Total	Pop Hits	Pop Total	Fold Enrichment	Bonferroni	Benjamini	FDR
KEGG_PATHWAY	mmu04010:MAPK signaling pathway	9	5.4878	0.00109005	MAPK10, CSF1, ERBB4, RASGRF2, KIT, MAP3K9, TNF, RASGRP4, MAP4K4	68	299	9565	4.23397	0.192463	0.135027	0.135027
KEGG_PATHWAY	mmu04668:TNF signaling pathway	6	3.65854	0.00137783	MAPK10, CREB1, CSF1, IRF1, TNFRSF1B, TNF	68	118	9565	7.15229	0.236804	0.135027	0.135027
KEGG_PATHWAY	mmu03018:RNA degradation	5	3.04878	0.00266793	DDX6, CNOT6, BTG1, CNOT2, DCP2	68	83	9565	8.4736	0.407623	0.174305	0.174305
KEGG_PATHWAY	mmu04380:Osteoclast differentiation	5	3.04878	0.0150255	MAPK10, CREB1, CSF1, FYN, TNF	68	136	9565	5.17139	0.948561	0.724445	0.724445
KEGG_PATHWAY	mmu05169:Epstein-Barr virus infection	6	3.65854	0.0215008	CCNA2, MAPK10, BCL2L11, E2F2, TNF, RUNX3	68	228	9565	3.70163	0.98588	0.724445	0.724445
KEGG_PATHWAY	mmu04014:Ras signaling pathway	6	3.65854	0.0245227	MAPK10, RAB5B, CSF1, RASGRF2, KIT, RASGRP4	68	236	9565	3.57615	0.992299	0.724445	0.724445
KEGG_PATHWAY	mmu05161:Hepatitis B	5	3.04878	0.0277074	CCNA2, MAPK10, CREB1, E2F2, TNF	68	164	9565	4.28847	0.995943	0.724445	0.724445
KEGG_PATHWAY	mmu04070:Phosphatidylinositol signaling system	4	2.43902	0.0295692	ITPKB, PIP4P2, ITPK1, DGKH	68	96	9565	5.86091	0.997214	0.724445	0.724445
KEGG_PATHWAY	mmu04064:NF-kappa B signaling pathway	4	2.43902	0.0389233	EDA, CSNK2A1, ERC1, TNF	68	107	9565	5.25838	0.999583	0.841573	0.841573
KEGG_PATHWAY	mmu04151:PI3K-Akt signaling pathway	7	4.26829	0.0429374	CREB1, BCL2L11, CSF1, ERBB4, MYB, KIT, ITGB8	68	367	9565	2.68292	0.999816	0.841573	0.841573
KEGG_PATHWAY	mmu04664:Fc epsilon RI signaling pathway	3	1.82927	0.0778934	MAPK10, FYN, TNF	68	66	9565	6.39372	1	1	1
KEGG_PATHWAY	mmu04810:Regulation of actin cytoskeleton	5	3.04878	0.081191	DIAPH3, MYH14, ITGB8, IQGAP2, ARHGAP35	68	234	9565	3.00559	1	1	1
KEGG_PATHWAY	mmu05221:Acute myeloid leukemia	3	1.82927	0.0861722	CCNA2, KIT, RUNX1T1	68	70	9565	6.02836	1	1	1
KEGG_PATHWAY	mmu05200:Pathways in cancer	8	4.87805	0.0876788	CCNA2, MAPK10, BCL2L11, KIT, E2F2, ESR1, RASGRP4, RUNX1T1	68	548	9565	2.05346	1	1	1
KEGG_PATHWAY	mmu04920:Adipocytokine signaling pathway	3	1.82927	0.0904076	MAPK10, TNFRSF1B, TNF	68	72	9565	5.86091	1	1	1
KEGG_PATHWAY	mmu05166:Human T-cell leukemia virus 1 infection	5	3.04878	0.0944996	CCNA2, MAPK10, CREB1, E2F2, TNF	68	247	9565	2.8474	1	1	1
KEGG_PATHWAY	mmu04917:Prolactin signaling pathway	3	1.82927	0.0947039	MAPK10, IRF1, ESR1	68	74	9565	5.7025	1	1	1

## Sheet: Enrichment UP vs DOWN
Annotation of miR-301a-3p targets upregulated in BC
Input: 82 genes; unmapped: 4 genes; KEGG annotation: 41 out of 78 genes;
Category	Term	Count	%	PValue	Genes	List Total	Pop Hits	Pop Total	Fold Enrichment	Bonferroni	Benjamini	FDR
KEGG_PATHWAY	mmu04668:TNF signaling pathway	5	6.41026	0.00142778	CREB1, CSF1, IRF1, TNFRSF1B, TNF	41	118	9565	9.88528	0.202083	0.22559	0.22559
KEGG_PATHWAY	mmu05169:Epstein-Barr virus infection	5	6.41026	0.0146821	CCNA2, BCL2L11, E2F2, TNF, RUNX3	41	228	9565	5.11607	0.90338	0.997238	0.997238
KEGG_PATHWAY	mmu04380:Osteoclast differentiation	4	5.12821	0.0189349	CREB1, CSF1, FYN, TNF	41	136	9565	6.86155	0.951218	0.997238	0.997238
KEGG_PATHWAY	mmu05161:Hepatitis B	4	5.12821	0.0307707	CCNA2, CREB1, E2F2, TNF	41	164	9565	5.69007	0.992832	1	1
KEGG_PATHWAY	mmu04010:MAPK signaling pathway	5	6.41026	0.0353834	CSF1, MAP3K9, TNF, RASGRP4, MAP4K4	41	299	9565	3.90122	0.996627	1	1
KEGG_PATHWAY	mmu03018:RNA degradation	3	3.84615	0.0469164	CNOT6, BTG1, CNOT2	41	83	9565	8.43227	0.999496	1	1
KEGG_PATHWAY	mmu04061:Viral protein interaction with cytokine and cytokine receptor	3	3.84615	0.0596731	CSF1, TNFRSF1B, TNF	41	95	9565	7.36714	0.99994	1	1
KEGG_PATHWAY	mmu05165:Human papillomavirus infection	5	6.41026	0.0617873	CCNA2, CREB1, IRF1, ITGB8, TNF	41	359	9565	3.2492	0.999958	1	1
KEGG_PATHWAY	mmu04151:PI3K-Akt signaling pathway	5	6.41026	0.0659327	CREB1, BCL2L11, CSF1, MYB, ITGB8	41	367	9565	3.17837	0.999979	1	1
KEGG_PATHWAY	mmu05166:Human T-cell leukemia virus 1 infection	4	5.12821	0.0836369	CCNA2, CREB1, E2F2, TNF	41	247	9565	3.77802	0.999999	1	1
Annotation of miR-301a-3p targets downregulated in BC
Input: 83 genes; unmapped: 8 genes; KEGG annotation:22 out of 75 genes;
Category	Term	Count	%	PValue	Genes	List Total	Pop Hits	Pop Total	Fold Enrichment	Bonferroni	Benjamini	FDR
KEGG_PATHWAY	mmu04014:Ras signaling pathway	4	5.33333	0.014204	MAPK10, RAB5B, RASGRF2, KIT	22	236	9565	7.36903	0.830335	1	1
KEGG_PATHWAY	mmu04070:Phosphatidylinositol signaling system	3	4	0.018493	ITPKB, ITPK1, DGKH	22	96	9565	13.5866	0.901195	1	1
KEGG_PATHWAY	mmu04010:MAPK signaling pathway	4	5.33333	0.0265088	MAPK10, ERBB4, RASGRF2, KIT	22	299	9565	5.81636	0.964258	1	1
Annotation of miR-301a-3p targets upregulated in IC
Input: 21 genes; unmapped: 0 genes; KEGG annotation: 10 out of 21;
Category	Term	Count	%	PValue	Genes	List Total	Pop Hits	Pop Total	Fold Enrichment	Bonferroni	Benjamini	FDR
KEGG_PATHWAY	mmu05166:Human T-cell leukemia virus 1 infection	3	14.2857	0.0212115	CCNA2, NRP1, E2F2	10	247	9565	11.6174	0.657672	1	1
Annotation of miR-301a-3p targets downregulated in IC
Input: 30 genes; unmapped: 2 genes; KEGG annotation: 12 out of 28;
Category	Term	Count	%	PValue	Genes	List Total	Pop Hits	Pop Total	Fold Enrichment	Bonferroni	Benjamini	FDR
KEGG_PATHWAY	mmu04024:cAMP signaling pathway	3	10.7143	0.0261273	CHRM2, MAPK10, RAPGEF4	12	224	9565	10.6752	0.921257	1	1
KEGG_PATHWAY	mmu04010:MAPK signaling pathway	3	10.7143	0.0444636	MAPK10, ERBB4, KIT	12	299	9565	7.99749	0.987302	1	1
KEGG_PATHWAY	mmu04151:PI3K-Akt signaling pathway	3	10.7143	0.064233	CHRM2, ERBB4, KIT	12	367	9565	6.51567	0.998294	1	1
KEGG_PATHWAY	mmu04012:ErbB signaling pathway	2	7.14286	0.0925165	MAPK10, ERBB4	12	84	9565	18.9782	0.99991	1	1
KEGG_PATHWAY	mmu04658:Th1 and Th2 cell differentiation	2	7.14286	0.0967213	MAPK10, RUNX3	12	88	9565	18.1155	0.999943	1	1
